# Supplementary material for: Global predictors of language endangerment and the future of linguistic diversity
Source: Nat Ecol Evol. 2021 Dec 16;6(2):163–73. doi: 10.1038/s41559-021-01604-y (PMC8825282; doi:10.1038/s41559-021-01604-y)
Supplement: Supplementary file 4 — Supplementary Data 1–4. [file 41559_2021_1604_MOESM4_ESM.xlsx]

## Sheet: Supplementary data 1
Supplementary Data 1: Raw data used in the regression analysis (descriptions of variables given in Table S2).
ISO	name	region	AES	EGIDS	L1_pop	L1_pop_prop	island	documentation	area	bordering_language_richness	bordering_language_richness_perkm	bordering_language_evenness	language_richness	threatened_languages	threatened_prop_languages	language_evenness	official_status	language_of_education	minority_education	education_spending	years_of_schooling	GDPpc	life_expectancy_60	urban_change	roads	pop_density	human_footprint	cropland	pop_density_change	footprint_change	cropland_change	pasture	pasture_change	built	built_change	GINI	growing_season	temperature	temperature_seasonality	rainfall_seasonality	threatened_species	threatened_prop_species	waterways	roughness	altitude_range	world_language	Arabic	Malay	English
aaa	Ghotuo	Western Africa	not endangered	6a	9000	29.3621	0	basic	227.056	7	0.120828	0.500626	30	1	0.0333333	0.192571	0	0	0	3.06	5.2	2292.45	13.6809	34.109	0.354815	180.828	9.25919	0	173.735	8.73649	-0.000615	0	0	0	0	41.9	239	298.558	126.888	70.4617	10	0.0584795	0	5.16767	351.457	1	0	0	1
aab	Alumu-Tesu	Western Africa	not endangered	6a	7000	40.009	0	little or none	39.496	3	0.12154	0.509929	34	3	0.0882353	0.197664	0	0	0	3.06	5.2	2292.45	13.6809	34.109	0.229006	91.1061	12.7478	0.4	87.66	12.1723	0.4	0	0	0	0	41.9	192	299.191	154.097	99.0801	2	0.0148441	0	5.53227	684.935	1	0	0	1
aac	Ari	Oceania	moribund	6b	50	33.9475	0	little or none	1102.24	5	0.0316854	0.512679	9	2	0.222222	0.509289	0	0	1	2.01	4	1928.29	16.8406	9.377	0.00993749	1.40671	4.11996	0.442857	1.33309	4.05746	0.442857	0	0	0	0	47.8	324	299.522	98.4474	43.3272	3	0.03	0.00626521	3.52671	320.354	1	0	0	1
aad	Amal	Oceania	shifting	6a	830	107.909	0	little or none	63.4606	0	0	0	37	9	0.243243	0.798589	0	0	1	2.01	4	1928.29	16.8406	9.377	0.00439532	4.19328	3.22	0.06	3.99143	3.095	0.06	0	0	0	0	47.8	366	299.99	32.4859	23.2976	4	0.0384615	0	5.86198	798.961	1	0	0	1
aae	Arb√´resh√´ Albanian	Europe	threatened	6b	100000	1012.12	0	detailed	591.828	2	0.00754415	0.383218	2	0	0	0.433708	0	0	0	4.16472	9.7	36000.5	24.6264	10.783	0.343043	264.452	19.7947	0.701333	248.577	18.7544	0.674667	0.018	0.0174583	0.157333	0.148622	33.1	223	290.051	573.221	54.8044	3.42857	0.0545361	0.0164639	6.45674	648.419	0	0	0	0
aaf	Aranadan	Southern Asia	shifting	6b	200	0.222048	0	little or none	70.3588	0	0	0	20	4	0.2	0.359379	0	0	1	3.42347	5.4	1357.56	17.7357	15.676	0.308896	889.988	9.32787	0	841.666	8.46738	-0.0512821	0	0	0	0	46.45	237	296.993	119.681	123.59	50	0.284091	0.0150519	5.96747	792.919	1	0	0	1
aag	Ambrak	Oceania	threatened	6a	290	15.097	0	little or none	44.3163	4	0.130334	0.802098	55	16	0.290909	0	0	0	1	2.01	4	1928.29	16.8406	9.377	0.125549	20.2801	2.99167	0.06	19.4195	2.83094	0.06	0	0	0	0	47.8	366	298.452	21.7118	29.9696	7	0.0588235	3.2e-05	5.86198	798.961	1	0	0	1
aai	Arifama-Miniafia	Oceania	shifting	5	3470	383.689	0	basic	141.115	3	0.0337045	0.987566	9	1	0.111111	0.736095	0	0	1	2.01	4	1928.29	16.8406	9.377	0	8.92944	4.80002	0.386667	8.57999	4.67502	0.386667	0	0	0	0	47.8	366	298.797	85.4512	27.2778	5	0.0377419	0.00257367	6.5547	1320.21	1	0	0	1
aak	Ankave	Oceania	not endangered	5	1600	112.523	0	basic	205.068	4	0.0703479	0.526253	17	2	0.117647	0.707166	0	0	1	2.01	4	1928.29	16.8406	9.377	0.00646697	15.2941	2.42	0.01	14.5766	2.32969	0.01	0	0	0	0	47.8	366	292.04	63.9044	29.6125	8	0.0472309	5.27e-08	6.80587	1690.9	1	0	0	1
aal	Afade	Western Africa	threatened	6b	5000	21.78	0	basic	1520.06	8	0.0403002	0.36197	11	6	0.545455	0.318161	0	0	0	2.8074	5.28651	1422.17	16.2801	40.7974	0.299228	66.2577	8.87832	0.0373333	63.9218	8.38893	0.0371282	0.220333	0.206115	0	0	42.9382	78	301.436	312.707	138.805	10	0.0970874	0.0468853	3.17884	164.344	1	0	0	1
aan	Anamb√©	South America	extinct	8b	6	0.16309	0	detailed	529.755	1	0.0113476	0	1	0	0	0	0	0	1	5.6488	6.9	11286.2	21.6786	40.17	0.0608105	4.58886	2.41666	0.00909091	4.41322	2.28028	0.00839161	0	0	0	0	46.3	320	299.559	40.972	74.0798	11.5	0.0478156	0.00696609	3.18347	82.8306	1	0	0	0
aap	Par√° Ar√°ra	South America	threatened	6a	340	89.2708	0	detailed	5368.27	1	0.00253321	0	1	0	0	0	0	0	1	5.6488	6.9	11286.2	21.6786	40.17	0.0417715	2.42126	1.72635	0.0131507	2.30461	1.65579	0.0131226	0.0052968	0.00491153	0	0	46.3	306	298.457	49.5225	69.3271	10.6667	0.0454223	0.00305268	4.20035	162.875	1	0	0	0
aaq	Eastern Abenaki	Northern America	extinct	9	1800	178.632	0	basic	51994.7	2	0.00110337	0.688898	1	0	0	0	0	0	0.969603	5.18339	13.1818	49378.1	23.3173	12.0689	0.304628	18.8816	6.33927	0	17.7295	5.95931	-4.48e-05	0	0	0.0392169	0.0367537	37.2055	206	278.222	1042.72	14.4647	0.6	0.00744287	0.0342948	4.96241	363.853	1	0	0	1
aar	Afar	Africa	not endangered	2	1379200	113736	0	detailed	133871	9	0.00350641	0.745811	0	0	0	0	1	1	0.14002	5.05034	2.79746	513.584	14.9537	17.7208	0.167012	20.6419	5.23924	0.00730027	19.805	4.95903	0.00617016	0.126867	0.118956	1.51e-05	4.54e-06	28.4348	51.75	301.418	289.183	64.7442	8.85714	0.102132	0	6.22754	1416.24	1	0.302163	0	0.85998
aas	Aasax	Africa	extinct	8b	350	16.6535	0	little or none	812.609	0	0	0	5	0	0	0.701175	0	0	0	4.04365	5.1	743.404	18.018	27.807	0.226429	9.50945	6.89762	0	9.11397	6.4798	-0.0127885	0.637813	0.603828	0	0	44.2	181	293.608	161.045	88.9535	14.5	0.0668056	0	6.34944	763.322	1	0	0	1
aat	Arvanitika Albanian	Europe	threatened	7	50000	95.7726	0	detailed	8698.05	3	0.00191262	0.021847	3	1	0.333333	0.021847	0	0	0	3.96396	10.3	26917.8	23.7121	22.788	0.415601	68.9916	15.6428	0.383221	64.1877	14.6441	0.340501	0.000562	0.000541	0.12794	0.121258	33.2	211.5	288.658	654.075	64.6868	3	0.045049	0.0273262	6.1328	526.383	0	0	0	0
aau	Abau	South-Eastern Asia	shifting	5	7270	1133.77	0	detailed	2200.58	10	0.033088	0.505957	26	8	0.307692	0.104574	0	0	1	2.01	4	1928.29	16.8406	9.377	0.0176311	4.83346	3.08672	0.100426	4.6034	2.93776	0.100426	0	0	0	0	47.8	366	299.85	49.3618	25.2785	4.5	0.0400641	0	6.10312	988.931	1	0	0	1
aaw	Solong	Oceania	not endangered	4	2200	357.563	0	little or none	1002.86	2	0.00788661	0.977759	7	1	0.142857	0.822275	0	0	1	2.01	4	1928.29	16.8406	9.377	0.000512	6.15276	6.28533	0.469333	5.87537	6.16033	0.469333	0	0	0	0	47.8	366	299.206	48.9853	23.5214	1	0.0153846	1.54e-08	6.14912	613.057	1	0	0	1
aax	Mandobo Atas	South-Eastern Asia	not endangered	6a	10000	2116.84	0	basic	4123.06	8	0.0273302	0.8043	11	3	0.272727	0.202847	0	0	0	3.23872	7.6	3122.36	16.5116	40.073	0.0116863	4.72434	2.85594	0.249938	4.65088	2.81151	0.249938	0	0	0	0	45.6	357	300.068	84.554	11.3286	0	0	5.66e-05	4.17968	1158.07	1	0	1	0
aaz	Amarasi	South-Eastern Asia	threatened	5	70000	393.565	0	basic	796.588	2	0.0109497	0.764205	3	0	0	0.546871	0	0	0	3.23872	7.6	3122.36	16.5116	40.073	0.13319	77.3268	14.544	0.992	73.9395	13.8628	0.951138	0	0	0	0	45.6	175.167	299.099	81.7981	112.475	3	0.0451732	0.020072	5.26688	316.543	1	0	1	0
aba	Ab√©	Western Africa	not endangered	5	170000	1835.53	0	detailed	4217.07	8	0.0204346	0.639456	8	0	0	0.639456	0	0	0	4.41246	4.2	1216.19	14.0612	32.647	0.248332	84.7331	7.76827	0	80.2348	7.146	-0.0258791	0.000298	0.000279	0.00261905	0.00247619	41	308	299.748	110.728	61.6113	18	0.0927835	0.00658429	4.19318	160.704	1	0	0	0
abb	Bankon	Africa	threatened	6b	12000	30.2021	0	detailed	419.508	4	0.0474196	0.533259	16	5	0.3125	0.687052	0	0	0	2.76802	5.3	1286.52	16.6852	41.84	0.296506	103.636	8.06448	0	97.511	7.15589	-0.0711312	0	0	0	0	43.1	299.5	299.701	81.8819	70.7503	47	0.157967	0.0872834	6.09296	917.543	1	0	0	1
abc	Ambala Ayta	South-Eastern Asia	threatened	6a	1660	2.47756	0	little or none	75.1218	1	0.0239976	0	9	1	0.111111	0.355781	0	0	1	2.59534	9	2217.47	17.1724	16.385	0.26999	1307.86	22.1521	0.72	1218.02	21.1876	0.72	0	0	0.24	0.226667	41.6	253	300.24	88.3163	118.059	4	0.0425532	0.0299917	5.94168	378.296	1	0	0	1
abd	Camarines Norte Agta	South-Eastern Asia	threatened	6a	3800	15.9531	0	basic	21.4735	1	0.0585443	0	2	0	0	0.482066	0	0	1	2.59534	9	2217.47	17.1724	16.385	0.277098	506.541	18.7896	1	481.486	18.0553	1	0	0	0	0	41.6	365	300.157	116.796	55.4037	5	0.047619	0.0343439	5.46074	301.376	1	0	0	1
abe	Western Abenaki	Northern America	nearly extinct	8b	14	0.328568	0	basic	29643	4	0.00340101	0.00445327	3	0	0	0.435721	0	0	0.674455	5.07198	13.0047	49109.3	23.7237	12.1359	0.379909	148.702	14.5581	0.000975	140.365	13.6622	-0.0016362	0	0	0.229835	0.215074	35.3165	188	278.937	1067.7	19.059	0	0	0.0276827	5.59617	497.952	1	0	0	1
abf	Abai Sungai	South-Eastern Asia	shifting	7	0	0	0	little or none	54.7975	2	0.0755335	0.076307	7	3	0.428571	0.28232	0	0	0	5.09438	9.8	9040.57	19.5293	48.849	0.0586339	82.0338	10.2667	0.557647	79.2589	9.98228	0.555047	0	0	0.00983957	0.00935472	41.2	365	300.307	34.2237	27.7406	40	0.192308	0.0968945	4.77184	324.173	1	0	1	1
abg	Abaga	Oceania	nearly extinct	8b	5	0.0779838	0	little or none	1.04508	0	0	0	46	5	0.108696	0.766865	0	0	1	2.01	4	1928.29	16.8406	9.377	0.186521	68.3858	9.13933	0.28	64.8333	8.75312	0.28	0	0	0	0	47.8	366	289.019	38.5067	45.578	9	0.05	0.0243355	6.95812	1916.28	1	0	0	1
abi	Abidji	Western Africa	not endangered	5	50500	503.53	0	detailed	1125.25	5	0.0371067	0.564443	14	0	0	0.607223	0	0	0	4.41246	4.2	1216.19	14.0612	32.647	0.241763	101.599	8.06091	0	96.8837	7.56297	-0.00135957	0	0	0	0	41	308	299.458	106.814	70.5185	16.5	0.0852519	0.0545087	4.1895	170.213	1	0	0	0
abj	Akabea	Southern Asia	extinct	10	0	0	1	basic	155.025	1	0.0186688	NA	8	5	0.625	0	0	0	1	3.42347	5.4	1357.56	17.7357	15.676	0.190954	26.3975	4.54753	0	24.6371	3.95531	-0.0541538	0	0	0	0	46.45	271	299.979	82.3345	79.2411	5	0.172414	0.0422543	4.28423	75.484	1	0	0	1
abk	Abkhazian	Arab	threatened	2	105000	3363.64	0	detailed	1847.4	4	0.012003	0.186703	4	1	0.25	0.419174	0	0	0.945768	2.78729	11.9017	3636.73	18.8386	16.6787	0.25898	21.3245	7.97914	0.119412	20.0224	7.40169	0.116968	0.0552941	0.0493934	0.0176471	0.0170588	38.9813	186.4	284.62	645.431	15.3788	5.66667	0.0632659	0.0224662	6.63879	2058.73	0	0	0	0
abl	Lampung Nyo	South-Eastern Asia	not endangered	6a	180000	945.456	0	basic	1825.78	2	0.00520337	0.0788971	1	0	0	0	0	0	0	3.23872	7.6	3122.36	16.5116	40.073	0.205749	185.757	15.4822	0.835556	174.534	14.4906	0.76047	0	0	0.00333333	0.00318519	45.6	356.5	300.164	41.7286	48.5992	24.75	0.136272	0.0681044	4.26986	412.94	1	0	1	0
abm	Abanyom	Western Africa	not endangered	6a	12500	64.0339	0	little or none	214.59	5	0.0694586	0.636269	25	0	0	0	0	0	0	3.06	5.2	2292.45	13.6809	34.109	0.34448	124.074	9.63728	0	119.314	8.84095	-0.0366154	0	0	0	0	41.9	261.75	299.725	105.996	72.3192	18	0.0887721	0.0804847	5.33324	727.787	1	0	0	1
abn	Abua	Western Africa	not endangered	6a	25000	37.0423	0	basic	432.07	8	0.0720741	0.689804	20	0	0	0.187377	0	0	0	3.06	5.2	2292.45	13.6809	34.109	0.274011	602.433	13.4275	0	581.004	12.4778	0	0	0	0.0357895	0.0338246	41.9	292	299.536	88.2422	61.6512	10	0.0645161	0.079285	2.92446	115.638	1	0	0	1
abo	Abon	Western Africa	threatened	6a	1000	19.0135	0	little or none	85.0153	4	0.0928022	0.780096	32	2	0.0625	0.730531	0	0	0	3.02277	5.21275	2164.18	14.064	35.0948	0.167714	29.1522	7.67535	0	27.9883	6.95481	-0.0523077	0	0	0	0	42.053	238	299.273	116.396	83.9143	25.5	0.139735	1.09e-08	5.80091	1055.95	1	0	0	1
abp	Abenlen Ayta	South-Eastern Asia	shifting	5	3000	7.72719	0	basic	118.617	2	0.0447859	0.221422	8	0	0	0.437211	0	0	1	2.59534	9	2217.47	17.1724	16.385	0.255972	9.48419	11.4434	0.513333	9.02627	10.7428	0.467179	0	0	0	0	41.6	253	295.188	135.085	105.071	4	0.0425532	0.0293724	6.17791	604.453	1	0	0	1
abq	Abaza	Europe	threatened	5	37800	637.936	0	detailed	684.916	4	0.0129573	0.0515416	4	0	0	0.0515416	0	0	1	3.82025	11.5	11087.8	18.6975	20.561	0.293526	197.28	16.231	0.7632	186.607	15.299	0.72	0.0452	0.03705	0.1168	0.1104	35.4	153.5	281.078	844.275	50.1348	6	0.0661388	0.00766742	6.34957	2472.8	1	0	0	0
abr	Abron	Western Africa	not endangered	5	1183000	10271	0	basic	14625.4	7	0.00641782	0.281409	7	1	0.142857	0.0863667	0	0	0	5.45242	5.90011	1272.74	15.1036	32.3124	0.289019	106.675	8.91992	0.0418589	102.124	8.3949	0.0369337	0.101446	0.0949408	0.00199656	0.00186804	41.136	264.333	299.314	133.244	63.4627	10.3333	0.0510375	1.25e-06	4.437	173.119	1	0	0	0.680043
abt	Ambulas	Oceania	threatened	5	44000	1552.65	0	detailed	1154.19	9	0.0586508	0.759481	27	7	0.259259	0	0	0	1	2.01	4	1928.29	16.8406	9.377	0.140704	50.804	9.02613	0.403556	48.5564	8.70104	0.403556	0	0	0	0	47.8	366	299.694	26.366	26.3076	4.75	0.0444854	0.0015204	5.62084	608.99	1	0	0	1
abu	Abure	Western Africa	not endangered	6a	55100	63.1632	0	basic	1185.01	7	0.0284495	0.646861	7	1	0.142857	0.646861	0	0	0	4.41246	4.2	1216.19	14.0612	32.647	0.239965	727.943	11.1072	0	697.067	10.4784	-0.00510319	0.0212195	0.0198933	0.0253659	0.0241951	41	311.5	299.433	116.718	83.0406	17.75	0.091653	0.0871564	4.22987	180.585	1	0	0	0
abw	Pal	Oceania	not endangered	6a	1160	41.3706	0	little or none	254.652	6	0.070311	0.856343	72	24	0.333333	0	0	0	1	2.01	4	1928.29	16.8406	9.377	0.0413812	13.3483	5.11273	0.301818	12.8319	4.87432	0.292867	0	0	0	0	47.8	366	296.699	27.8888	41.4501	2	0.0129032	0.00882852	6.02187	1692.25	1	0	0	1
abx	Inabaknon	South-Eastern Asia	not endangered	4	26400	109.54	1	basic	35.8838	0	0	0	5	0	0	0.422352	0	0	1	2.59534	9	2217.47	17.1724	16.385	0.336051	241.009	15.3176	0.75596	229.408	14.6794	0.749806	0	0	0	0	41.6	353	299.814	111.016	37.5026	3	0.0319149	0.0444767	5.22492	188.108	1	0	0	1
aby	Aneme Wake	Oceania	not endangered	5	650	73.8877	0	basic	1243.64	4	0.0271647	0.9433	15	1	0.0666667	0.469004	0	0	1	2.01	4	1928.29	16.8406	9.377	0.0405349	8.45964	4.57429	0.218776	8.10464	4.41717	0.218776	0	0	0	0	47.8	366	297.199	96.5465	23.7667	7	0.0447837	0	6.85883	1126.68	1	0	0	1
abz	Abui	South-Eastern Asia	shifting	6a	16000	215.534	1	detailed	627.24	6	0.0499646	0.881431	17	5	0.294118	0.838206	0	0	0	3.23872	7.6	3122.36	16.5116	40.073	0.057949	74.2343	10.41	0.688421	70.5463	10.0519	0.683077	0	0	0	0	45.6	190.75	297.517	73.9468	82.1602	3	0.0612436	0.0463826	6.11606	568.164	1	0	1	0
aca	Achagua	South America	shifting	6b	250	41.0389	0	detailed	3413.5	2	0.00729658	0.00124203	3	1	0.333333	0.000784	0	0	1	4.45981	7.4	6336.71	21.3893	34.178	0.219319	7.45311	7.10477	0.0165926	7.2525	6.72214	0.0165926	0.686963	0.643292	0.00118519	0.00118519	49.8	311.5	299.841	122.426	63.0108	11.75	0.0525947	0.10743	4.83431	1314.37	1	0	0	0
acd	Gikyode	Western Africa	not endangered	5	10400	154.027	0	basic	804.534	3	0.0214415	0.337682	14	0	0	0.743156	0	0	0	5.73737	6.37705	1196.36	15.5216	32.0082	0.153528	52.4808	7.31804	0.00117647	50.5634	6.91581	-0.000452	0.118235	0.110974	0	0	41.3211	217	299.574	133.437	76.1957	12	0.0648649	0.0314962	4.99816	376.932	1	0	0	0.865436
ace	Acehnese	South-Eastern Asia	threatened	6b	3500000	35411	0	detailed	17655.6	6	0.00233991	0.376779	2	1	0.5	0.0339705	0	0	0	3.23872	7.6	3122.36	16.5116	40.073	0.0763646	112.155	13.0404	0.731093	105.355	12.3925	0.70064	0	-1.02e-06	0.00685155	0.00589451	45.6	365.5	299.573	43.0036	31.1237	27.5	0.127477	0.0010142	6.80586	1227.18	1	0	1	0
ach	Acoli	Africa	not endangered	5	1197000	13802.3	0	detailed	32136.1	10	0.00859561	0.742192	1	0	0	0	0	0	0.927892	2.34839	5.26395	838.102	17.1211	18.1891	0.204835	78.0766	7.23805	0.132854	75.6788	6.85985	0.126322	0.134355	0.12607	0	0	41.6605	257.833	297.15	118.636	56.4721	3	0.0175439	0	5.23298	659.187	1	0.0721084	0	1
aci	Akacari	Southern Asia	extinct	10	0	0	1	basic	472.491	1	0.00598106	NA	4	3	0.75	0	0	0	1	3.26728	5.32297	1335.14	17.6778	15.4046	0.153369	30.6852	6.86726	0.004	28.6389	6.18955	-0.04	0	0	0	0	45.6708	260.875	300.294	96.2931	89.7631	7	0.21875	0.0761453	4.28423	76.3148	0.940746	0	0	0.940746
ack	Akakora	Southern Asia	extinct	10	0	0	1	basic	632.756	1	0.00500283	NA	5	2	0.4	0	0	0	1	3.42347	5.4	1357.56	17.7357	15.676	0.212573	59.8235	7.91842	0.00470588	56.7075	7.11808	-0.0495928	0	0	0.0423529	0.0393725	46.45	276	299.913	75.1856	70.1479	4.5	0.150301	0.0544788	3.99665	67.7695	1	0	0	1
acl	Akarbale	Southern Asia	extinct	10	0	0	1	basic	347.83	2	0.0233954	NA	10	7	0.7	0	0	0	1	3.42347	5.4	1357.56	17.7357	15.676	0.193373	31.2159	7.06597	0.004	29.1342	6.2921	-0.0593846	0	0	0	0	46.45	271	299.893	86.3112	83.2705	6	0.195582	0.0544613	4.28423	75.484	1	0	0	1
acn	Longchuan Achang	Asia	shifting	7	62700	682.105	0	detailed	1531.88	5	0.0140795	0.0118661	9	1	0.111111	0.0214967	0	0	1	3.34194	6.94569	4155.02	19.2639	38.3621	0.22948	131.44	8.60745	0.134426	124.189	8.14301	0.132005	0	0	0.0052459	0.0052459	41.6592	276	290.17	441.656	86.2646	30	0.127353	0.0735799	6.60538	1525.95	0.889277	0	0	0
acp	Eastern Acipa	Western Africa	not endangered	6a	5000	75.6802	0	little or none	1524.88	4	0.0241949	0.0376957	8	0	0	0.0349422	0	0	0	3.06	5.2	2292.45	13.6809	34.109	0.337274	55.6869	14.7278	0.916129	53.734	14.201	0.916129	0.0217742	0.00301411	0	0	41.9	164	299.552	201.379	109.399	4	0.0296296	0.00252023	4.74398	298.165	1	0	0	1
acr	Achi	Central America	threatened	5	85600	263.008	0	detailed	2853.16	5	0.0219668	0.0367825	10	2	0.2	0.0264807	0	0	1	2.95518	4.6	2909.51	21.6323	19.559	0.264835	116.892	8.87223	0.0325664	112.272	8.22616	-0.00106195	0.180531	0.174657	0.00106195	0.00106195	46.8	232	293.315	112.366	68.8562	33	0.162562	0.062728	6.5864	1687.9	1	0	0	0
acs	Acro√°	South America	extinct	10	0	0	0	little or none	37554.5	5	0.00517265	0.000141	1	0	0	0	0	0	1	5.6488	6.9	11286.2	21.6786	40.17	0.277063	56.9959	11.8513	0.492923	53.782	11.2842	0.492579	0.192488	0.167665	0.0201204	0.0190288	46.3	268.75	296.467	160.837	37.9143	11.25	0.0554344	0.017547	5.23345	513.174	1	0	0	0
acu	Achuar-Shiwiar	South America	shifting	5	7000	2011.87	0	detailed	21385.6	6	0.00691733	0.000844	4	1	0.25	0.000671	0	0	1	3.65803	8.30244	4891.59	21.9492	30.4342	0.124068	2.87286	1.49561	0.0110648	2.79289	1.41917	0.0110613	4.63e-05	4.34e-05	0	-0.000191	45.7948	326.375	298.521	43.813	15.1397	9	0.0283019	0.0651628	5.49417	1562.11	1	0	0	0
acv	Achumawi	Northern America	nearly extinct	8b	10	8.50326	0	basic	632.03	1	0.0055692	0	2	0	0	0	0	0	1	5.19486	13.2	49405.8	23.2755	12.062	0.120047	5.14921	4.03907	0.0133333	4.82958	3.77561	0.0133333	0.227407	0.213241	0	-0.00108642	37.4	65	282.509	708.876	56.8926	1.66667	0.0159523	0	6.11181	989.476	1	0	0	1
acz	Acheron	Arab	threatened	5	9830	1167.41	0	basic	47.1766	4	0.151152	0.0224241	20	11	0.55	0.0568573	0	0	0	2.08223	3.1	1443.09	17.7612	23.624	0.334558	9.15759	12.9114	0.92	8.5629	12.3619	0.92	0.055	0.0153125	0	0	36.1	134	299.587	160.752	110.099	3.5	0.0414593	0	4.56691	306.565	1	1	0	1
ada	Adangme	Western Africa	not endangered	4	800000	2592.04	0	basic	4567.11	6	0.0100399	0.479575	9	1	0.111111	0.415616	1	0	0	5.94171	6.7	1299.34	15.5941	32.155	0.360249	187.654	10.9395	0.164045	179.333	10.3608	0.16261	0.0567978	0.0527001	0.00359551	0.00317603	41.2	263.375	299.873	115.133	56.2643	7	0.0344828	0.0442288	4.7784	282.175	1	0	0	1
add	Dzodinka	Western Africa	not endangered	6a	2600	33.6946	0	basic	124.019	6	0.0815483	0.800597	37	4	0.108108	0.704977	0	0	0	2.83782	5.2761	1526.98	15.967	39.992	0.162381	64.0233	6.44505	0	60.6035	5.71724	-0.0669231	0.01	0.009375	0	0	42.8131	238	297.547	123.67	81.7695	25.5	0.139735	0	5.82976	1108.04	1	0	0	1
ade	Adele	Western Africa	not endangered	5	27300	395.318	0	basic	1382.43	7	0.0383735	0.662025	13	0	0	0.283973	0	0	0	5.01922	5.242	834.426	15.2668	31.4922	0.186056	37.8045	6.49969	0.00357143	36.3205	6.10324	-0.00598901	0	0	0	0	41.7467	234.5	298.758	126.954	72.6986	11.5	0.0612282	0.0145158	4.99816	376.932	1	0	0	0.392501
adg	Andegerebinha	Australia and New Zealand	nearly extinct	8b	10	3290.61	0	basic	19640.6	2	0.00380172	9.61e-05	1	0	0	0	0	0	0	5.08313	12.4	52022.1	25.0324	4.375	0.229479	0.00309842	1.57707	0	0.00289198	1.4785	0	0.00128626	0.00120586	0	0	32.8	30	297.044	598.607	76.6491	0	0	0	3.96509	142.901	1	0	0	1
adh	Adhola	Africa	not endangered	5	360000	617.477	0	basic	895.394	5	0.0402715	0.87987	12	0	0	0.803782	0	0	0.990593	2.46456	5.30753	817.151	17.1888	18.783	0.47496	447.863	16.9187	0.859459	430.367	16.0432	0.834595	0.0316216	0.0185304	0	0	41.3273	294	296.003	66.7708	39.0904	6.5	0.0318755	0.00189429	5.14824	938.992	1	0	0	1
adi	Bori-Karko	Southern Asia	not endangered	5	98090	7737.73	0	detailed	24567.9	12	0.00884601	0.105494	5	0	0	0	0	0	1	3.53017	6.25708	2797.86	18.5657	27.441	0.276264	19.6155	5.89849	0.175301	18.6307	5.59057	0.172481	0.134608	0.121081	0	0	44.7584	217	281.674	572.821	89.5359	18.3333	0.154834	0.0832951	7.05032	3936.28	1	0	0	0.548906
adj	Adioukrou	Western Africa	not endangered	5	100000	171.752	0	detailed	1440.33	9	0.0523701	0.330951	13	0	0	0.552829	0	0	0	4.41246	4.2	1216.19	14.0612	32.647	0.237413	109.622	8.96919	0	102.978	8.42972	-0.000939	0	0	0.00881356	0.00872316	41	308	299.416	112.154	85.714	15.5	0.0815929	0.0660037	4.1895	170.213	1	0	0	0
adl	Galo	Southern Asia	threatened	5	30000	736.753	0	detailed	3730.91	2	0.00893521	0.855838	5	1	0.2	0	0	0	1	3.42347	5.4	1357.56	17.7357	15.676	0.220213	26.0027	6.59288	0.0262162	24.5427	6.22916	0.0260499	0	0	0	0	46.45	287	292.607	475.267	83.3878	23.6667	0.170492	0.0708971	7.05032	3936.28	1	0	0	1
adn	Adang	South-Eastern Asia	shifting	6b	3000	40.4126	1	detailed	71.1801	2	0.0561164	0.570854	16	4	0.25	0.832765	0	0	0	3.23872	7.6	3122.36	16.5116	40.073	0.0248744	74.2343	10.5667	0.749831	70.5463	10.1828	0.737001	0.000508	0.000222	0	0	45.6	204	299.444	61.9931	83.9643	2	0.0645161	0.0465068	6.11606	568.164	1	0	1	0
ado	Abu	Oceania	shifting	6a	4200	354.004	0	little or none	1115.91	7	0.0426499	0.874834	30	7	0.233333	0.820252	0	0	1	2.01	4	1928.29	16.8406	9.377	0.0444388	10.606	8.97222	0.852444	10.1934	8.83393	0.852444	0	0	0	0	47.8	366	299.761	25.2446	39.3498	2	0.0206186	0.000924	5.88819	1331.16	1	0	0	1
adq	Adangbe	Western Africa	threatened	6b	2200	8.85787	0	basic	622.151	3	0.0225808	0.587465	9	0	0	0.497182	0	0	0	5.54475	6.07261	1099.28	15.4532	31.8698	0.385119	103.421	9.89438	0.0121739	99.4147	9.30098	0.0121739	0.00608696	0.00570652	0	0	41.4353	252	300.051	119.238	53.9957	8	0.0430278	0.00768382	4.86212	298.199	1	0	0	0.738586
adr	Adonara	South-Eastern Asia	not endangered	6a	98000	692.844	0	basic	589.424	2	0.0134332	0.468996	11	2	0.181818	0.577525	0	0	0	3.23872	7.6	3122.36	16.5116	40.073	0.196309	153.428	15.8714	0.8	146.073	15.1846	0.788571	0	0	0	0	45.6	175.5	299.889	60.117	88.9395	3	0.056009	0.0878637	5.88605	359.175	1	0	1	0
adt	Adnyamathanha	Australia and New Zealand	shifting	8b	110	1563.06	0	basic	12961.3	1	0.00191607	0	2	1	0.5	8.03e-07	0	0	0	5.08313	12.4	52022.1	25.0324	4.375	0.200342	0.0504985	4.24774	0.000463	0.0471259	3.98207	0.000463	0.592857	0.555782	0	0	32.8	30.5	292.667	636.564	31.4771	0	0	0	4.94275	340.15	1	0	0	1
adw	Amundava	South America	threatened	6b	83	13.9171	0	little or none	2112.6	2	0.0114555	9.95e-06	5	3	0.6	8.12e-05	0	0	1	5.6488	6.9	11286.2	21.6786	40.17	0.120648	4.11311	7.76154	0.619759	3.8876	7.61087	0.619759	0.00192771	0.0014759	0	0	46.3	277	298.364	54.3783	66.5405	9	0.0356504	0.00562254	3.93386	138.799	1	0	0	0
adx	Amdo Tibetan	Asia	not endangered	6a	1800000	165061	0	detailed	287019	15	0.00451395	0.0124692	0	0	0	0	0	0	1	3.66	7.3	4550.45	19.5756	41.757	0.251559	9.09105	8.23057	0.50193	8.63473	7.85394	0.501733	0.241059	0.20331	0.000618	0.000608	42.7	101.25	271.428	827.107	93.3784	8.26667	0.128479	0.0496793	6.12312	1276.75	1	0	0	0
ady	Adyghe	Europe	threatened	2	467800	2832.69	0	detailed	2947.48	5	0.00491505	0.516183	2	0	0	0.152371	0	0	0.431123	4.19404	9.14206	8938.87	19.5271	28.5398	0.299555	251.231	15.8201	0.324522	241.268	14.9174	0.293806	0.0285217	0.027462	0.13913	0.132499	36.7969	123.75	286.057	786.397	51.9338	4.88889	0.0606961	0	5.98198	936.234	0.706703	0.27558	0	0
adz	Adzera	Oceania	threatened	4	30000	996.502	0	basic	1708.48	11	0.0497944	0.621087	39	6	0.153846	0.70531	0	0	1	2.01	4	1928.29	16.8406	9.377	0.0993511	19.3699	10.9259	0.792464	18.6206	10.6475	0.791973	0	0	0	0	47.8	366	297.704	62.3015	41.5182	7.5	0.0453268	0.0222389	6.95812	1916.28	1	0	0	1
aea	Areba	Australia and New Zealand	nearly extinct	10	0	0	0	little or none	20056	4	0.00715077	0.325011	3	1	0.333333	0.0002	0	0	0	5.08313	12.4	52022.1	25.0324	4.375	0.00829606	0.00587722	2.20828	0	0.0054854	2.07026	0	0.425361	0.398776	0	0	32.8	130.333	300.46	292.337	121.753	0	0	0	3.73556	147.771	1	0	0	1
aee	Northeast Pashayi	Southern Asia	threatened	6a	54400	278.5	0	basic	294.62	4	0.044656	0.0643257	14	2	0.142857	0.275329	0	0	0	3.43611	3.2	528.737	16.1079	16.849	0.281419	140.9	11.664	0.221538	135.391	10.9685	0.195976	0.337692	0.317885	0	0	30.15	142	285.091	820.968	75.7225	6	0.0731707	0.065628	7.08211	3754.15	0	0	0	0
aek	Haeke	Oceania	moribund	8b	300	57.8459	0	basic	48.7816	3	0.110963	0.257267	17	14	0.823529	0.700739	0	0	1	5.50028	10.9	41283	20.4982	32.896	0.258575	18.2724	12.1067	0.706667	17.5976	11.4558	0.661538	0	0	0	0	29.4	347	296.562	234.475	52.7536	4	0.153846	0.0150993	5.69926	199.348	1	0	0	0
ael	Ambele	Africa	threatened	6a	2600	28.93	0	basic	250.287	7	0.094585	0.808853	40	12	0.3	0.455889	0	0	0	2.76802	5.3	1286.52	16.6852	41.84	0.229323	75.5831	7.95828	0	70.4271	7.49657	-0.0041958	0	0	0	0	43.1	289	296.748	105.171	74.0361	47	0.166667	0.0158909	5.9251	1106.72	1	0	0	1
aem	Arem	South-Eastern Asia	nearly extinct	8b	40	0.415944	0	basic	232.955	4	0.0429135	0.0568837	12	4	0.333333	0.0860786	0	0	0	3.63171	6.04661	1226.09	19.37	23.5727	0.20453	21.0411	2.95115	0	19.7437	2.52952	-0.0465385	0	0	0	0	36.1573	287	293.51	341.878	87.0164	41.5	0.144594	0.0407292	6.12292	712.023	0.517796	0	0	0
aeq	Aer	Southern Asia	shifting	6b	100	0.446906	0	little or none	0.137073	0	0	0	8	1	0.125	0.191899	0	0	0	2.49344	4.7	993.383	17.7437	14.338	0.192983	366.844	19.5499	1	351.473	18.443	0.923077	0	0	0	0	34.2	39	300.134	564.598	153.056	3	0.0526316	0	3.34542	81.648	1	0	0	1
aer	Eastern Arrernte	Australia and New Zealand	shifting	4	2380	94345.8	0	detailed	32665.5	1	0.0013321	0	1	0	0	0	0	0	0	5.08313	12.4	52022.1	25.0324	4.375	0.24197	0.809922	1.89856	0	0.755946	1.77952	0	0	0	0.00180015	0.00162319	32.8	34	294.599	625.219	61.9972	1	0.025	0	4.53102	321.394	1	0	0	1
aeu	Akeu	South-Eastern Asia	shifting	7	11400	153.41	0	basic	4732.72	8	0.0165196	0.306465	4	0	0	0.303687	0	0	0.513057	3.70359	7.29482	4692.06	20.5101	34.8194	0.227785	45.1843	7.67672	0.0898429	42.7114	7.26215	0.0861538	5.24e-05	3.93e-05	0.00230366	0.00230366	41.3761	270.214	295.058	310.247	82.6103	31.125	0.136306	2.08e-05	6.0882	745.279	0.481005	0	0	0
aew	Ambakich	Oceania	shifting	7	770	80.6377	0	little or none	661.781	4	0.0326782	0.910477	27	5	0.185185	0.816476	0	0	1	2.01	4	1928.29	16.8406	9.377	0.0218522	5.8032	8.89186	0.838519	5.56941	8.76547	0.838519	0	0	0	0	47.8	366	299.745	25.7525	40.4254	2	0.0206186	0.00158817	5.88819	1331.16	1	0	0	1
aey	Amele	Oceania	threatened	6b	5300	164.011	0	detailed	129.683	5	0.0853601	0.930323	72	21	0.291667	0.720953	0	0	1	2.01	4	1928.29	16.8406	9.377	0.0821207	51.526	10.5885	0.68	49.4018	10.2236	0.68	0	0	0	0	47.8	366	298.944	43.7658	39.6756	2	0.0129032	0.0165234	7.11036	2141.66	1	0	0	1
aez	Aeka	Oceania	not endangered	5	3400	335.4	0	little or none	479.167	2	0.0203326	0.650022	10	0	0	0	0	0	1	2.01	4	1928.29	16.8406	9.377	0.0828961	10.7599	3.32451	0.182222	10.3194	3.19645	0.182222	0	0	0	0	47.8	366	299.336	66.3794	32.13	5	0.033557	0.00617078	7.14297	1763.61	1	0	0	1
afd	Andai	Oceania	shifting	6a	400	23.0559	0	little or none	555.94	1	0.0107413	0	17	4	0.235294	0.128464	0	0	1	2.01	4	1928.29	16.8406	9.377	0.0149701	5.8032	3.58545	0.0836364	5.56941	3.45648	0.0829371	0	0	0	0	47.8	366	296.627	38.9919	29.3558	5	0.0337838	0	6.53375	1842.21	1	0	0	1
afe	Putukwam	Western Africa	not endangered	6a	70000	330.075	0	little or none	243.724	8	0.102292	0.384118	23	0	0	0.526839	0	0	0	3.06	5.2	2292.45	13.6809	34.109	0.325031	492.218	12.1724	0.00888889	473.359	11.4014	-0.0017094	0.00333333	0.003125	0	0	41.9	232.25	299.666	113.724	75.6906	16.5	0.0920966	0.0139973	5.33324	727.787	1	0	0	1
afi	Chini	Oceania	moribund	7	75	5.17448	0	basic	65.3529	4	0.12537	0.602719	41	9	0.219512	0	0	0	1	2.01	4	1928.29	16.8406	9.377	0.0197479	12.869	9.16	0.88	12.3746	8.9725	0.88	0	0	0	0	47.8	366	298.61	38.3522	45.5613	5	0.0320513	0.0191878	6.02187	1692.25	1	0	0	1
afk	Nanubae	Oceania	shifting	6a	1270	148.872	0	little or none	144.506	4	0.0844984	0.663947	25	3	0.12	0.278965	0	0	1	2.01	4	1928.29	16.8406	9.377	0	5.8032	3.74667	0.106667	5.56941	3.62167	0.106667	0	0	0	0	47.8	366	299.382	23.2068	31.4011	4.5	0.0366939	0	6.17794	1605.97	1	0	0	1
afn	Defaka	Western Africa	moribund	8b	200	0.177035	0	basic	0.0116308	1	2.29448	0	17	0	0	0.311559	0	0	0	3.06	5.2	2292.45	13.6809	34.109	0.496079	1556.9	9.41417	0	1501.52	8.95078	0	0	0	0	0	41.9	296	299.845	86.0885	64.9138	8	0.0470588	0.0866761	4.26382	269.679	1	0	0	1
afo	Eloyi	Western Africa	not endangered	6a	25000	328.112	0	little or none	1959.12	4	0.02159	0.509219	8	0	0	0.608219	0	0	0	3.06	5.2	2292.45	13.6809	34.109	0.280934	49.8941	9.31402	0.187848	48.0069	8.87221	0.187848	0.0275949	0.0250237	0	0	41.9	209.75	300.485	161.635	89.6759	2	0.0156693	0.0350305	5.17183	506.094	1	0	0	1
afp	Tapei	Oceania	shifting	6a	290	25.9739	0	little or none	87.1994	3	0.0729374	0.793378	22	3	0.136364	0.253336	0	0	1	2.01	4	1928.29	16.8406	9.377	0.000248	5.8032	4.12	0.16	5.56941	3.995	0.16	0	0	0	0	47.8	366	298.851	25.6764	31.3285	5	0.0337838	0	6.17794	1605.97	1	0	0	1
afr	Afrikaans	Africa	not endangered	1	6969900	498797	0	detailed	804029	30	0.00230863	0.186542	3	1	0.333333	0.110813	1	1	0.0317146	6.81408	9.50658	7150.85	16.6299	32.3674	0.400095	17.8502	5.55497	0.00734686	17.1044	5.20243	0.00454562	0.477455	0.44823	0.00664217	0.0061752	59.4316	53.675	291.842	486.496	67.5935	7.29487	0.0799009	0.0539392	4.99136	333.485	1	0	0	0.999843
aft	Afitti	Arab	shifting	6b	4510	137.646	0	basic	210.78	2	0.0367785	0.00102096	6	4	0.666667	0.0269796	0	0	0	2.08223	3.1	1443.09	17.7612	23.624	0.355548	39.248	8.60445	0.195	37.7277	8.13636	0.195	0.28625	0.263828	0	0	36.1	77.5	300.304	240.442	132.522	3	0.04	0	4.36871	244.108	1	1	0	1
afu	Awutu	Western Africa	shifting	5	180000	185.46	0	basic	677.866	3	0.0187283	0.22474	6	1	0.166667	0	0	0	0	5.94171	6.7	1299.34	15.5941	32.155	0.37266	746.288	13.1989	0.025	721.397	12.5077	0.0220513	0.00125	0.00117187	0.0683333	0.0683333	41.2	293.5	299.854	110.51	63.2903	9.5	0.0467806	0.00741644	4.65217	251.838	1	0	0	1
afz	Obokuitai	South-Eastern Asia	shifting	6b	120	12.1513	0	basic	529.874	6	0.0526883	0.887366	18	4	0.222222	0.231708	0	0	0	3.23872	7.6	3122.36	16.5116	40.073	0	1.14399	2.4192	0.3456	1.12058	2.4192	0.3456	0	0	0	0	45.6	366	299.875	45.3399	12.0757	2.75	0.0303001	0	6.37489	1396.42	1	0	1	0
agb	Legbo	Western Africa	not endangered	6a	60000	139.138	0	basic	160.99	6	0.0859481	0.0757573	27	2	0.0740741	0	0	0	0	3.06	5.2	2292.45	13.6809	34.109	0.402388	718.034	16.1913	0.408	690.484	15.4557	0.400615	0	0	0	0	41.9	296	300.399	110.888	69.833	16.5	0.0787342	0.0731111	4.74139	348.853	1	0	0	1
agc	Agatu	Western Africa	not endangered	6a	70000	625.457	0	little or none	3863.45	8	0.0247099	0.763808	8	0	0	0.763808	0	0	0	3.06	5.2	2292.45	13.6809	34.109	0.301209	114.4	8.96024	0.135641	110.12	8.49712	0.135602	0.0277564	0.0256731	0	0	41.9	209.75	300.23	157.824	85.9797	2	0.0157519	0.0470759	5.17183	506.094	1	0	0	1
agd	Agarabi	Oceania	not endangered	5	27000	589.746	0	basic	524.693	3	0.0336207	0.907053	35	5	0.142857	0.768485	0	0	1	2.01	4	1928.29	16.8406	9.377	0.159166	87.1942	9.4819	0.394545	84.0515	9.10894	0.394545	0	0	0	-0.000242	47.8	366	293.378	51.1785	40.5761	8	0.0460843	0.00797369	6.95812	1916.28	1	0	0	1
age	Angal	Oceania	not endangered	5	18600	267.759	0	basic	428.734	6	0.0658937	0.803846	12	0	0	0.784289	0	0	1	2.01	4	1928.29	16.8406	9.377	0.200327	159.862	8.09852	0.192941	155.027	7.73376	0.192941	0	0	0	0	47.8	366	288.079	38.8854	22.9348	7	0.0426829	0.0469092	6.3075	1966.78	1	0	0	1
agf	Arguni	South-Eastern Asia	shifting	6b	150	18.6001	0	little or none	3.00954	0	0	0	12	10	0.833333	0.767017	0	0	0	3.23872	7.6	3122.36	16.5116	40.073	0.312847	8.06448	6.61301	0.273846	7.77073	6.34224	0.271264	0	0	0	0	45.6	366	300.24	43.6522	13.5402	3	0.0384615	0.0242008	5.79459	523.079	1	0	1	0
agg	Angor	Oceania	shifting	5	1270	192.265	0	detailed	219.443	4	0.0561393	0.833733	33	13	0.393939	0.127732	0	0	1	2.01	4	1928.29	16.8406	9.377	0.0388224	5.76913	3.59145	0.182857	5.50388	3.44698	0.182857	0	0	0	0	47.8	366	298.961	44.9924	25.7861	5	0.0474291	0	6.10312	988.931	1	0	0	1
agh	Ngelima	Africa	not endangered	6a	13600	911.34	0	basic	19305.8	10	0.0132638	0.56086	3	0	0	0.570704	0	0	1	2.00682	5.4	334.022	16.624	21.58	0.0371586	15.1124	3.74446	0	14.6588	3.57882	0	0	0	0	0	42.2	324.5	297.556	45.7849	35.7841	9.5	0.0485417	0.00241881	4.19657	138.814	1	0	0	0
agj	Argobba	Africa	threatened	4	43700	295.028	0	detailed	696.179	3	0.0165885	0.688271	3	0	0	0.688271	0	0	0	5.07306	2.3	341.554	17.9179	13.877	0.183889	150.263	10.4162	0.448	143.573	9.80093	0.412	0	0	0	0	32.4	125.25	294.844	190.403	87.0592	13	0.100602	0	6.53111	1792.28	1	0	0	1
agk	Isarog Agta	South-Eastern Asia	nearly extinct	8b	5	0.00990013	0	little or none	85.1542	1	0.0282361	0	8	1	0.125	0	0	0	1	2.59534	9	2217.47	17.1724	16.385	0.401855	260.823	13.2793	0.58	250.2	12.5519	0.550769	0	0	0	0	41.6	359	297.922	122.857	43.7997	6.75	0.0559801	0.0522564	5.29018	202.997	1	0	0	1
agl	Fembe	Oceania	shifting	6a	350	20.2744	0	little or none	567.115	5	0.0497981	0.784045	14	0	0	0.388004	0	0	1	2.01	4	1928.29	16.8406	9.377	0.0418514	4.62484	2.34476	0.190476	4.48356	2.27464	0.189158	0	0	0	0	47.8	357.5	296.495	58.8808	12.7586	4.5	0.0305195	0.00271236	6.60559	2471.14	1	0	0	1
agm	Angaataha	Oceania	not endangered	5	2100	110.53	0	basic	536.016	7	0.0509506	0.630534	28	5	0.178571	0.719694	0	0	1	2.01	4	1928.29	16.8406	9.377	0.0414187	20.4776	5.90011	0.247273	19.5358	5.70033	0.247273	0	0	0	0	47.8	366	292.19	58.47	24.8398	8	0.0484848	0.0197077	7.17961	1774.1	1	0	0	1
agn	Agutaynen	South-Eastern Asia	not endangered	5	15000	218.7	0	basic	213.368	3	0.0141532	0.369406	5	2	0.4	0.472686	0	0	1	2.59534	9	2217.47	17.1724	16.385	0.118773	152.069	8.85336	0.38	148.982	8.56424	0.38	0	0	0	0	41.6	296.5	300.64	66.277	74.4643	6.5	0.0717564	0.0360394	5.42862	245.316	1	0	0	1
ago	Tainae	Oceania	not endangered	6a	1000	95.6728	0	detailed	1002.63	4	0.033018	0.321932	16	0	0	0.806875	0	0	1	2.01	4	1928.29	16.8406	9.377	0.0094868	8.10741	2.81655	0.111	7.71759	2.75158	0.111	0	0	0	0	47.8	366	296.215	76.7618	16.5967	6.75	0.0407123	0.000857	6.80587	1690.9	1	0	0	1
agq	Aghem	Africa	not endangered	5	26700	231.968	0	detailed	184.862	7	0.130829	0.571585	62	20	0.322581	0.434625	0	0	0	2.76802	5.3	1286.52	16.6852	41.84	0.186863	48.1971	8.97858	0.035	46.1985	8.49523	0.035	0	0	0	0	43.1	237	296.462	119.08	77.5091	26	0.142857	0.0332545	5.9251	1106.72	1	0	0	1
agr	Aguaruna	South America	threatened	4	38300	4479.64	0	detailed	33309.9	5	0.00530324	0.000454	1	0	0	0	0	0	1	2.86775	8.6	5082.35	21.2652	30.909	0.00603172	18.3565	4.08732	0.0737658	17.3797	3.84946	0.0655125	0.0152796	0.0145391	0.00158091	0.00150733	46.9	193	295.873	40.1216	22.0692	20.2	0.0878589	0.0249213	6.99735	2402.68	1	0	0	0
ags	Esimbi	Western Africa	not endangered	6a	20000	244.381	0	basic	860.797	9	0.0683224	0.775866	51	20	0.392157	0.361141	0	0	0	2.76802	5.3	1286.52	16.6852	41.84	0.166145	48.2707	8.30369	0	46.2716	7.78423	-0.0167421	0	0	0	0	43.1	237	297.907	110.942	77.3657	24.5	0.132275	0.044708	5.9251	1106.72	1	0	0	1
agt	Central Cagayan Agta	South-Eastern Asia	shifting	5	780	5.17618	0	basic	244.09	3	0.0458875	0.0871437	9	4	0.444444	0.168277	0	0	1	2.59534	9	2217.47	17.1724	16.385	0.269501	151.815	15.3213	1	145.401	14.758	0.982769	0	0	0	0	41.6	293	299.695	215.938	81.8018	6	0.0555556	0.0889723	6.30897	777.369	1	0	0	1
agu	Aguacateco	Central America	threatened	4	18000	64.3304	0	basic	281.882	2	0.0276777	0.0500132	13	2	0.153846	0.0215489	0	0	1	2.95518	4.6	2909.51	21.6323	19.559	0.25479	421.315	10.9938	0	403.372	10.1858	-0.0352448	0.158182	0.153977	0	0	46.8	232	289.367	119.259	79.2014	43	0.199074	0.0218432	6.79753	1862.02	1	0	0	0
agv	Hatang Kayi	South-Eastern Asia	moribund	8a	2530	0.840561	0	basic	1006.16	2	0.0135885	0.00198808	2	0	0	0.00198808	0	0	1	2.59534	9	2217.47	17.1724	16.385	0.202048	139.145	11.0299	0.515676	133.524	10.5808	0.508025	0	0	0	0	41.6	331	298.083	122.937	59.1761	7.75	0.0644637	0.0294143	5.80185	498.135	1	0	0	1
agw	Kahua	Oceania	not endangered	5	5170	548.99	1	little or none	440.676	2	0.0171261	0.952134	3	1	0.333333	0.776886	0	0	0	9.41694	5.1	1329.96	17.4262	17.518	0.263914	8.74934	7.54514	0.374545	8.4061	7.17857	0.364196	0	0	0	0	42.1	366	299.037	30.6102	16.9908	2	0.0555556	0	5.49166	258.867	1	0	0	1
agx	Aghul	Europe	shifting	6a	29300	669.226	0	basic	532.988	3	0.0241617	0.830778	8	1	0.125	0.115505	0	0	1	3.82025	11.5	11087.8	18.6975	20.561	0.264146	18.7503	12.9121	0.968	17.8284	12.358	0.955385	0.0195	-0.00803125	0	0	35.4	149	277.225	720.409	54.158	4	0.0508642	9.29e-06	7.2038	2643.78	1	0	0	0
agy	Southern Alta	South-Eastern Asia	shifting	6a	1000	0.751903	0	little or none	100.753	1	0.0248175	0	5	1	0.2	0.469894	0	0	1	2.59534	9	2217.47	17.1724	16.385	0.320009	561.103	17.6204	0.99	530.18	16.8954	0.97	0	0	0	0	41.6	331	300.268	104.041	81.9266	9	0.0737705	0.0498574	6.13819	693.033	1	0	0	1
agz	Mt. Iriga Agta	South-Eastern Asia	threatened	6a	1500	2.69209	0	little or none	190.347	5	0.0905949	0.411457	8	2	0.25	0	0	0	1	2.59534	9	2217.47	17.1724	16.385	0.403046	972.214	15.2614	0.39	927.308	14.4672	0.384231	0	0	0	0	41.6	353	299.632	105.796	43.4385	10	0.0740741	0.0497749	5.29018	202.997	1	0	0	1
aha	Ahanta	Western Africa	not endangered	5	142000	458.104	0	basic	570.442	3	0.0238644	0.279022	4	0	0	0.231127	0	0	0	5.94171	6.7	1299.34	15.5941	32.155	0.376627	971.92	13.5126	0	944.856	12.7259	0	0	0	0.104444	0.097037	41.2	304.25	299.263	111.225	76.714	14	0.0714474	0.0672283	4.4612	221.398	1	0	0	1
ahb	Axamb	Oceania	shifting	6a	750	89.8768	1	little or none	82.5951	3	0.0662489	0.986264	31	16	0.516129	0.797891	0	0	0	5.28141	6.7	2868.04	18.0142	14.759	0.0745502	9.95019	7.67579	0.4	9.42417	7.43355	0.4	0	0	0	0	38.1	365	298.594	112.291	31.1025	4	0.129032	0.0597433	5.63289	194.979	1	0	0	1
ahg	Qimant	Africa	shifting	8b	1650	13.3566	0	detailed	1208.71	1	0.00699414	0	1	0	0	0	0	0	0	5.07306	2.3	341.554	17.9179	13.877	0.109784	88.9749	11.7408	0.86449	84.9997	11.33	0.845024	0	0	0	0	32.4	151	296.513	229.18	122.153	5.75	0.0599602	0	6.21701	1331.43	1	0	0	1
ahh	Aghu	South-Eastern Asia	threatened	6b	3000	535.258	0	detailed	2856.22	5	0.0237568	0.798791	7	2	0.285714	0.209315	0	0	0	3.23872	7.6	3122.36	16.5116	40.073	0	4.76832	1.4967	0.128696	4.69418	1.47724	0.128696	0	0	0	0	45.6	316	299.829	86.9513	17.4152	1	0.0144928	0	4.17968	1158.07	1	0	1	0
ahi	Tiagbamrin Aizi	Western Africa	not endangered	6a	9000	70.4064	0	basic	156.445	4	0.074871	0.759901	14	0	0	0.572752	0	0	0	4.41246	4.2	1216.19	14.0612	32.647	0.221848	53.8145	8.11556	0	50.5119	7.63125	0	0	0	0	0	41	308	299.358	112.848	92.2428	14	0.0765027	0.0770442	4.1895	170.213	1	0	0	0
ahk	Akha	Asia	not endangered	3	563960	19092.5	0	detailed	11525.6	27	0.0139019	0.0449312	8	0	0	0.571686	0	0	0.679697	1.84423	4.92215	1772.05	17.4109	21.2047	0.306248	33.0345	6.91798	0.0551398	31.2753	6.53444	0.0546964	0	0	0.000602	0.000602	35.6372	294.375	294.309	331.445	87.3012	38	0.148702	0.0558023	6.1531	693.931	0.444205	0	0	0
ahl	Igo	Western Africa	shifting	5	6000	42.1967	0	detailed	88.3854	7	0.162361	0.533014	22	1	0.0454545	0.457145	0	0	0	4.4232	4.3	534.044	15.0553	31.064	0.298325	112.805	10.1052	0.02	106.357	9.47361	0.0184615	0	0	0	0	42.1	252	296.287	121.072	56.1238	10.5	0.0541765	0.00765794	5.10489	461.573	1	0	0	0
ahm	Mobumrin Aizi	Western Africa	threatened	6a	2000	2.24067	0	detailed	14.5288	1	0.0706623	0	13	0	0	0.573646	0	0	0	4.41246	4.2	1216.19	14.0612	32.647	0.25297	178.351	6.65489	0	167.422	6.25396	0	0	0	0	0	41	308	299.406	116.364	95.2548	15	0.0793651	0.0682014	4.1895	170.213	1	0	0	0
ahn	√Äh√†n	Western Africa	shifting	6a	300	0.886887	0	detailed	180.043	4	0.0592182	0.0171053	18	0	0	0.10847	0	0	0	3.06	5.2	2292.45	13.6809	34.109	0.352455	577.494	10.6381	0.00444444	555.994	10.026	0.00444444	0	0	0	0	41.9	239	297.683	141.503	72.573	5	0.0322581	0	4.97222	349.961	1	0	0	1
aho	Ahom	Southern Asia	extinct	9	0	0	0	detailed	215.992	0	0	0	23	8	0.347826	0	0	0	1	3.42347	5.4	1357.56	17.7357	15.676	0.289797	293.776	11.3081	0.04	278.71	10.6494	0.0297436	0	0	0	0	46.45	174	291.409	400.957	105.3	21	0.111136	0.0147031	6.07771	2267.7	1	0	0	1
ahp	Aproumu Aizi	Western Africa	threatened	6a	6500	13.5399	0	little or none	320.431	3	0.0265519	0.635247	14	0	0	0.564741	0	0	0	4.41246	4.2	1216.19	14.0612	32.647	0.249976	181.296	8.23576	0	170.124	7.74822	0	0	0	0	0	41	308	299.348	113.535	97.823	14.5	0.0779339	0.0825109	4.1895	170.213	1	0	0	0
ahs	Ashe	Western Africa	not endangered	6a	40000	130.215	0	basic	448.525	6	0.0388057	0.663653	19	0	0	0.701887	0	0	0	3.06	5.2	2292.45	13.6809	34.109	0.312501	229.461	9.72376	0.242353	223.296	9.25191	0.242353	0.138235	0.126691	0	0	41.9	192	298.65	160.181	97.4519	2	0.0144928	0	5.53227	684.935	1	0	0	1
aht	Ahtena	Northern America	nearly extinct	8a	80	70404.3	0	basic	12864.4	0	0	0	1	1	1	0	0	0	1	5.19486	13.2	49405.8	23.2755	12.062	0.0723079	0.00096	0.922504	0	0.000889	0.862105	0	0	0	0.000314	0.000193	37.4	124	270.714	1081.17	40.804	2	0.0327869	0.0479971	6.57891	760.027	1	0	0	1
aia	Arosi	Oceania	not endangered	5	6750	505.495	1	basic	545.15	1	0.00813658	0	4	2	0.5	0.576029	0	0	0	9.41694	5.1	1329.96	17.4262	17.518	0.175203	23.7702	10.5685	0.768	22.8377	10.1827	0.757231	0	0	0	0	42.1	366	299.261	36.8901	18.9823	3.5	0.0759209	0	5.62873	301.135	1	0	0	1
aib	Ainu (China)	Asia	shifting	6b	6570	31.2911	0	basic	199.586	0	0	0	2	0	0	0.786956	0	0	1	3.66	7.3	4550.45	19.5756	41.757	0.234526	372.697	18.061	0.68	354.879	17.1789	0.642735	0.0666667	0.0481944	0.191111	0.187556	42.7	16	285.358	1099.03	59.3447	2	0.0435135	0	6.58674	2704.72	1	0	0	0
aic	Ainbai	Oceania	shifting	8a	100	3.94323	0	little or none	71.5048	2	0.0582249	0.998766	31	12	0.387097	0.11727	0	0	1	2.01	4	1928.29	16.8406	9.377	0.0307707	5.76913	3.65241	0.04	5.50388	3.44164	0.04	0	0	0	0	47.8	366	298.689	34.5089	20.5698	5	0.0531915	0.00771166	6.0218	589.867	1	0	0	1
aid	Alngith	Australia and New Zealand	nearly extinct	10	0	0	0	little or none	4617.67	4	0.0079538	0.000158	4	2	0.5	0.000158	0	0	0	5.08313	12.4	52022.1	25.0324	4.375	0.206547	0.558242	1.877	0	0.521075	1.76244	0	0.0389759	0.0365399	0	0	32.8	181	299.761	164.206	122.186	1	0.0113636	0.00262461	4.13286	104.011	1	0	0	1
aie	Amara	Oceania	shifting	7	230	37.3816	0	basic	103.222	3	0.0525605	0.729174	6	0	0	0.863162	0	0	1	2.01	4	1928.29	16.8406	9.377	0.00769522	6.15276	5.42667	0.346667	5.87537	5.30167	0.346667	0	0	0	0	47.8	366	298.104	38.5328	37.3722	1	0.0153846	0	6.14912	613.057	1	0	0	1
aif	Agi	Oceania	shifting	6a	960	61.2849	0	little or none	52.8854	7	0.248956	0.721519	59	17	0.288136	0	0	0	1	2.01	4	1928.29	16.8406	9.377	0.105443	20.2801	6.55042	0.24	19.4195	6.24602	0.24	0	0	0	0	47.8	366	297.643	22.1389	28.7555	7	0.0588235	6.04e-07	5.86198	798.961	1	0	0	1
aih	Ai-Cham	Asia	threatened	6b	2700	39.1178	0	basic	117.154	2	0.0457392	0.474558	10	4	0.4	0.0245993	0	0	1	3.66	7.3	4550.45	19.5756	41.757	0.155578	48.7759	11.1928	0.26	44.8106	10.6549	0.26	0.215	0.1975	0	0	42.7	339	289.521	699.603	67.2847	16	0.105263	0.0132345	5.67801	570.681	1	0	0	0
aii	Assyrian Neo-Aramaic	Southern Asia	threatened	6b	75000	660.907	0	detailed	2508.4	6	0.0151822	0.825636	4	1	0.25	0.708508	0	0	0.0769644	3.82841	8.55364	5964.55	19.3302	37.9965	0.222066	207.29	18.8952	0.331717	198.686	17.8637	0.315773	0.124747	0.112045	0.244444	0.233455	37.4897	131.714	285.497	948.649	71.6064	6.125	0.114404	0	6.43762	1825.96	0.151041	0.151041	0	0
aik	Ake	Western Africa	threatened	6a	3000	20.6916	0	little or none	148.583	2	0.0406146	0.153205	18	1	0.0555556	0.434438	0	0	0	3.06	5.2	2292.45	13.6809	34.109	0.255331	176.041	15.6829	0.933333	169.382	15.1248	0.933333	0	-0.0121875	0	0	41.9	192	300.84	158.58	94.7791	2	0.0155039	2.25e-09	5.22774	694.406	1	0	0	1
ail	Aimele	Oceania	shifting	7	140	13.3428	0	detailed	852.286	4	0.0268379	0.827837	13	2	0.153846	0.885675	0	0	1	2.01	4	1928.29	16.8406	9.377	2.78e-05	19.2721	7.32121	0.704242	18.6909	7.20076	0.704242	0	0	0	0	47.8	324	297.902	91.8766	22.6048	5	0.0423729	0.00989654	5.08873	1211.54	1	0	0	1
aim	Aimol	Southern Asia	shifting	6a	2640	10.7378	0	basic	236.995	4	0.058618	0.281194	21	0	0	0.188811	0	0	1	3.42347	5.4	1357.56	17.7357	15.676	0.220785	331.972	16.5124	0.812	315.656	15.6356	0.768308	0	0	0	0	46.45	254	293.374	388.18	96.0966	32	0.187135	0.0392692	6.1784	1216.67	1	0	0	1
ain	Hokkaido Ainu	Asia	nearly extinct	8b	25	0.481619	0	detailed	102797	2	0.00041	0.98628	1	0	0	0	0	0	0.0533718	3.67365	11.5	43347	25.3682	27.8519	0.387544	70.8901	12.3787	0.187868	65.6069	11.6606	0.179772	0.000505	0.000461	0.100272	0.0946493	31.6135	204.833	279.308	945.745	33.6691	1.42857	0.0197771	0.0173868	5.96662	639.726	0.0533718	0	0	0
aio	Aiton	Southern Asia	shifting	6b	1500	5.83286	0	basic	936.534	1	0.0090202	0	10	0	0	0.101701	0	0	1	3.42347	5.4	1357.56	17.7357	15.676	0.213924	382.14	17.3467	0.825263	362.166	16.5301	0.803644	0	0	0.00842105	0.00842105	46.45	284	297.077	449.865	77.2078	32.5	0.200762	0.0871129	6.5494	1783.8	1	0	0	1
aip	Burumakok	South-Eastern Asia	moribund	8b	40	2.75679	0	little or none	237.46	4	0.0581675	0.667516	21	7	0.333333	0.227749	0	0	0	3.23872	7.6	3122.36	16.5116	40.073	0	12.6306	1.188	0.06	12.5025	1.17975	0.06	0	0	0	0	45.6	365	298.036	53.5867	8.92133	2	0.0192308	0	5.93114	1920.53	1	0	1	0
aiq	Aimaq	Southern Asia	not endangered	6a	480000	30195.3	0	little or none	33102	5	0.00612307	0.911622	0	0	0	0	0	0	0	3.43611	3.2	528.737	16.1079	16.849	0.323279	19.5717	7.87452	0.0523263	18.8747	7.44163	0.0467674	0.42614	0.400359	0	0	30.15	54	278.742	988.492	93.7156	4.5	0.0923326	0	6.58294	2010.46	0	0	0	0
air	Airoran	South-Eastern Asia	threatened	6a	1000	506.948	0	little or none	1143.56	6	0.0417247	0.61593	15	6	0.4	0.0562932	0	0	0	3.23872	7.6	3122.36	16.5116	40.073	0.000653	2.06966	4.18455	0.463636	2.02732	4.1546	0.463636	0	0	0	0	45.6	366	299.885	20.323	10.7907	2.5	0.0355131	0.0028228	5.54453	573.893	1	0	1	0
ait	Arikem	South America	extinct	10	0	0	0	little or none	14956	2	0.00325444	NA	3	1	0.333333	0	0	0	1	5.6488	6.9	11286.2	21.6786	40.17	0.0744854	39.9267	3.78183	0.113923	38.3798	3.62241	0.112916	0.0144574	0.0129038	0.0204341	0.0200467	46.3	312.667	298.705	46.3059	65.5383	11	0.0419847	0.102946	3.44021	100.014	1	0	0	0
aiw	Aari	Africa	not endangered	5	235000	2381.88	0	basic	2948.28	7	0.0289159	0.839959	11	0	0	0	0	0	0	5.07306	2.3	341.554	17.9179	13.877	0.170018	142.636	8.02467	0.0998291	137.265	7.49494	0.0767653	0	0	0	0	32.4	230	294.684	91.1501	40.8514	12	0.0722892	0	6.56535	1286.79	1	0	0	1
aix	Aighon	Oceania	not endangered	6a	2000	115.594	0	little or none	2434.62	2	0.009709	0.967892	12	2	0.166667	0.788864	0	0	1	2.01	4	1928.29	16.8406	9.377	0.037604	17.8968	6.85845	0.529167	17.1825	6.72466	0.529167	0	0	0	0	47.8	366	297.84	53.0162	31.3982	2	0.0291986	0.00642246	6.23859	490.201	1	0	0	1
aiy	Ali	Africa	not endangered	6a	35000	616.249	0	basic	4102.23	7	0.0168081	0.93727	8	0	0	0.944525	0	0	0.00661892	1.3082	3.61191	439.474	15.5446	20.8846	0.204954	193.55	5.87412	0.00509091	185.537	5.506	0.000149	0	0	0.00581818	0.00486465	50.3954	285.875	298.217	87.0185	61.4769	8.75	0.0427265	0.0481751	4.50166	222.504	1	0	0	0
aja	Aja (Sudan)	Africa	shifting	8b	200	164.416	0	basic	222.937	3	0.0452821	0.0188797	11	4	0.363636	0.0590152	0	0	NA	1.22005	4.8	1124.14	16.3936	10.598	0.248294	1.21643	4.74608	0	1.16972	4.51195	0	0.258182	0.242045	0	0	46.3	166	299.087	168.755	101.134	3	0.0272727	0	4.44312	259.438	1	1	0	1
ajg	Aja (Benin)	Western Africa	not endangered	5	512500	2235.9	0	detailed	4450.71	10	0.0288919	0.65729	12	0	0	0.668321	0	0	0.5606	4.3382	3.4591	819.904	16.1809	34.6681	0.291552	268.391	10.1071	0.0986957	258.449	9.58928	0.0986957	0	0	0	0	43.5576	249	300.092	132.066	62.3759	5.75	0.0342398	0.0430626	4.76566	338.949	1	0	0	0
aji	Aji√´	Oceania	not endangered	5	5360	1171.59	0	detailed	1795.67	6	0.0228086	0.56778	10	7	0.7	0.663053	0	0	1	5.50028	10.9	41283	20.4982	32.896	0.295799	3.6697	7.73289	0.360615	3.35115	7.3585	0.341112	0	0	0	0	29.4	334	295.338	216.653	45.3668	4	0.152637	0.0253019	5.40596	232.174	1	0	0	0
aju	Judeo-Moroccan Arabic	Arab	not endangered	7	8930	9.87106	0	basic	186.182	1	0.0173556	0	2	0	0	0	0	0	0	5.3014	4.2	2839.93	20.0917	32.551	0.314861	10961.9	37.5647	0.00666667	10383.5	35.2407	0.00666667	0	0	0.993333	0.928444	39.8	162.25	290.807	387.608	76.7224	3	0.0480769	0.000765	5.95552	974.897	1	1	0	0
ajw	Ajawa	Western Africa	extinct	10	0	0	0	little or none	69.2066	0	0	0	27	12	0.444444	0	0	0	0	3.06	5.2	2292.45	13.6809	34.109	0.241135	194.487	15.5427	1	187.633	15.0713	1	0	0	0	0	41.9	134	298.938	220.448	109.777	3	0.0228153	0	5.05585	819.197	1	0	0	1
ajz	Amri Karbi	Southern Asia	not endangered	5	125000	208.459	0	detailed	3710.96	5	0.0138205	0.615987	8	1	0.125	0.37443	0	0	1	3.42347	5.4	1357.56	17.7357	15.676	0.197832	717.978	17.3938	0.682933	683.065	16.4533	0.6424	0	0	0.0626667	0.0599289	46.45	261.5	297.05	395.001	91.8104	33	0.179348	0.127571	6.51157	2148.67	1	0	0	1
aka	Akan	Western Africa	not endangered	3	8300000	15629.9	0	detailed	57389.3	21	0.00974305	0.636897	0	0	0	0	0	0	0	5.94064	6.69832	1298.81	15.5937	32.1542	0.309276	235.507	9.49777	0.0233956	226.778	8.92216	0.0153245	0.0317195	0.0296206	0.00656535	0.0062145	41.2006	289.25	299.231	109.139	55.9015	13.6667	0.0647688	2.19e-08	4.69468	266.152	1	0	0	0.999298
akb	Batak Angkola	South-Eastern Asia	threatened	6b	750000	7589.18	0	basic	12406.8	4	0.00858365	0.700504	2	2	1	0.938315	0	0	0	3.23872	7.6	3122.36	16.5116	40.073	0.143941	114.934	11.8257	0.699522	109.798	11.2622	0.672013	0	0	0.000717	0.000685	45.6	366	298.209	33.5262	28.0189	37	0.169725	0.0296084	5.71398	1020.38	1	0	1	0
akc	Mpur	South-Eastern Asia	shifting	6b	7000	281.739	0	basic	2151.74	4	0.0213637	0.836657	4	0	0	0.836657	0	0	0	3.23872	7.6	3122.36	16.5116	40.073	0.0931395	27.9024	4.1213	0.267532	27.482	3.99837	0.266573	0	0	0	0	45.6	366	296.338	47.0215	17.6966	5.33333	0.0651336	0.00123658	6.30708	670.022	1	0	1	0
akd	Ukpet-Ehom	Western Africa	not endangered	6a	11400	32.8704	0	little or none	293.008	8	0.108645	0.0359297	30	5	0.166667	0	0	0	0	3.06	5.2	2292.45	13.6809	34.109	0.362679	188.577	9.22698	0	181.344	8.31574	-0.0621978	0	0	0	0	41.9	296	299.602	98.2309	66.1117	16.5	0.0787342	0.0687083	4.6714	370.452	1	0	0	1
ake	Akawaio	South America	threatened	6b	5350	12031	0	detailed	24048.8	5	0.00461017	0.656498	2	1	0.5	0.000314	0	0	0.324216	3.82648	8.25716	6507.26	17.5941	7.63962	0.0374108	1.72499	0.779225	0.00365879	1.67759	0.733367	0.00365879	0.000123	0.000116	0	0	44.0332	331.667	297.439	52.7963	48.3663	13	0.0469314	4.21e-06	5.36919	619.023	1	0	0	0.675784
akf	Akpa	Western Africa	not endangered	6a	26900	123.445	0	basic	603.211	4	0.0387644	0.612601	5	0	0	0.734214	0	0	0	3.06	5.2	2292.45	13.6809	34.109	0.324103	257.86	9.97644	0.14	248.235	9.47666	0.14	0	0	0	0	41.9	227.5	299.76	143.993	80.837	2.66667	0.0199576	1.65e-05	4.81138	327.254	1	0	0	1
akg	Anakalangu	South-Eastern Asia	threatened	6a	16000	162.858	0	basic	609.24	4	0.0314159	0.527275	7	0	0	0.614977	0	0	0	3.23872	7.6	3122.36	16.5116	40.073	0.149452	46.7076	11.9346	0.763333	44.8492	11.3767	0.733718	0.00875	0.00692708	0	0	45.6	193.5	298.246	76.5674	74.1815	3	0.06	0.0127523	6.02954	424.568	1	0	1	0
akh	Angal Heneng	Oceania	not endangered	5	40000	608.19	0	basic	456.71	3	0.0331881	0.605145	12	0	0	0.72027	0	0	1	2.01	4	1928.29	16.8406	9.377	0.145647	110.177	8.10623	0.0776471	106.925	7.72981	0.0776471	0	0	0	0	47.8	366	289.167	44.7178	18.232	7	0.0426829	0.0688813	5.99464	1706.55	1	0	0	1
aki	Aiome	Oceania	shifting	6a	750	38.4805	0	little or none	225.37	8	0.114162	0.645567	33	5	0.151515	0	0	0	1	2.01	4	1928.29	16.8406	9.377	0.0119527	12.8003	10.2853	0.875556	12.3162	10.0255	0.875556	0	0	0	0	47.8	366	298.066	42.6942	42.382	5	0.0320513	0.0252671	6.93323	2487.25	1	0	0	1
akj	Akajeru	Southern Asia	nearly extinct	10	0	0	1	detailed	582.096	2	0.019108	NA	7	5	0.714286	0.0589263	0	0	1	3.42347	5.4	1357.56	17.7357	15.676	0.185225	30.6852	8.55271	0.03	28.6389	7.90551	-0.000192	0	0	0	0	46.45	271	299.925	93.3026	87.7016	7	0.21875	0.0644348	4.28423	76.3148	1	0	0	1
akl	Aklanon	South-Eastern Asia	not endangered	4	435000	1796.91	0	detailed	2005.73	4	0.0141972	0.175572	6	0	0	0.30468	0	0	1	2.59534	9	2217.47	17.1724	16.385	0.254726	269.654	14.5337	0.75	256.679	13.9323	0.741587	0	0	0	0	41.6	298.167	299.903	91.619	49.8462	8.66667	0.0839439	0.0149041	5.84847	419.829	1	0	0	1
akm	Akabo	Southern Asia	extinct	10	0	0	1	basic	216.559	2	0.0213466	NA	8	5	0.625	0	0	0	1	3.42347	5.4	1357.56	17.7357	15.676	0.194555	26.3975	4.75584	0	24.6371	4.0911	-0.0646154	0	0	0	0	46.45	271	300.087	78.5265	79.0407	5	0.172414	0.0416591	4.28423	75.484	1	0	0	1
ako	Akurio	South America	extinct	8b	10	11.1744	0	little or none	62.8257	2	0.061741	0.00145687	3	0	0	0.00938252	0	0	0	NA	7.7	8255.8	18.5505	18.781	0	0.353589	0.14	0.02	0.330016	0.14	0.02	0	0	0	0	52.1	338	299.225	63.1262	54.753	8	0.0300752	0	4.54018	196.034	0	0	0	0
akp	Siwu	Western Africa	not endangered	5	27000	187.225	0	detailed	192.465	6	0.085515	0.121156	20	1	0.05	0	0	0	0	5.94171	6.7	1299.34	15.5941	32.155	0.262921	312.528	10.9133	0.024	303.86	10.2514	0.0153846	0.025	0.0238125	0	0	41.2	252	299.054	111.644	53.674	10.5	0.0541765	0.0294295	5.10489	461.573	1	0	0	1
akq	Ak	Oceania	moribund	8b	75	8.50858	0	little or none	45.4305	0	0	0	34	7	0.205882	0.770027	0	0	1	2.01	4	1928.29	16.8406	9.377	0.0261434	13.466	2	0	12.8569	1.875	0	0	0	0	0	47.8	366	299.054	31.5302	24.504	8	0.0650407	9.03e-08	5.86198	798.961	1	0	0	1
akr	Araki	Oceania	nearly extinct	8b	8	0.691165	1	detailed	2.38661	1	0.168009	0	29	19	0.655172	0.753426	0	0	0	5.28141	6.7	2868.04	18.0142	14.759	0.278883	11.5747	8.68249	0.463656	11.0835	8.27844	0.451646	0	0	0	0	38.1	366	298.859	91.1804	38.3973	5	0.131579	0.0353298	5.78685	205.174	1	0	0	1
aks	Akaselem	Western Africa	not endangered	6a	47500	770.39	0	basic	935.762	7	0.0413924	0.73378	13	0	0	0.808467	0	0	0	4.4232	4.3	534.044	15.0553	31.064	0.240643	75.489	7.43192	0.00756757	73.4098	6.98918	0.00756757	0.00459459	0.00430743	0	0	42.1	217	299.487	153.761	85.2639	8.5	0.0531373	0	4.59509	246.996	1	0	0	0
akt	Akolet	Oceania	not endangered	6a	950	86.721	0	little or none	143.121	3	0.0207434	0.831628	8	2	0.25	0.922165	0	0	1	2.01	4	1928.29	16.8406	9.377	0.0100698	6.15276	9.39478	0.88	5.87537	9.26978	0.88	0	0	0	0	47.8	366	299.39	64.5599	53.1255	2	0.0291986	0.00720504	6.23859	576.446	1	0	0	1
aku	Akum	Western Africa	shifting	6a	1400	20.9978	0	basic	82.2133	2	0.0479163	0.564745	38	14	0.368421	0.239587	0	0	0	2.89812	5.25544	1734.75	15.3465	38.3951	0.149874	51.5857	6.67103	0	49.5364	6.34433	0	0	0	0	0	42.5653	237	298.724	118.85	80.0995	24.5	0.132275	0.0521227	5.43972	882.724	1	0	0	1
akv	Akhvakh	Arab	shifting	6b	210	3.16274	0	basic	4226.91	4	0.00951277	0.0218249	2	1	0.5	0.0370873	0	0	1	2.61691	10.7388	5939.11	18.3767	3.54792	0.327357	72.6547	13.5626	0.69076	68.822	12.8219	0.663968	0.0691813	0.0624927	0.000936	-0.00155945	29.3106	156	284.769	839.879	36.065	5.6	0.0672069	0.0243525	6.84121	1693.18	0.0485384	0	0	0
akw	Akwa	Africa	threatened	6b	24100	6169.58	0	detailed	6158.32	2	0.00365788	0.0764831	1	1	1	0	0	0	0	4.28934	6.1	2812.44	17.9035	34.858	0.185954	4.10395	4.50633	0	3.88872	4.29665	0	0	0	0.00160643	0.00160643	46.5	363	298.173	61.2281	43.4556	10.5	0.0544824	0.07312	4.07586	222.736	1	0	0	0
akx	Akakede	Southern Asia	extinct	10	0	0	1	little or none	398.121	4	0.0316835	0	9	7	0.777778	0.0521864	0	0	1	3.42347	5.4	1357.56	17.7357	15.676	0.197414	38.5485	8.82594	0	35.9778	8.17349	-0.0287179	0	0	0	0	46.45	271	300.095	86.4292	84.6133	4	0.134375	0.0524136	4.28423	75.484	1	0	0	1
aky	Akakol	Southern Asia	extinct	10	0	0	1	basic	143.86	2	0.03191	NA	8	6	0.75	0.0551423	0	0	1	3.42347	5.4	1357.56	17.7357	15.676	0.176324	39.3148	6.45464	0	36.693	5.85747	-0.0423077	0	0	0	0	46.45	271	300.038	87.127	83.224	4.33333	0.147055	0.0519385	4.28423	75.484	1	0	0	1
akz	Alabama	Northern America	shifting	7	250	16.665	0	detailed	140.275	2	0.0367763	1.34e-05	1	0	0	0	0	0	1	5.19486	13.2	49405.8	23.2755	12.062	0.199541	1.20478	5.29932	0	1.13828	5.00411	0	0	0	0	0	37.4	341	291.939	695.669	17.3283	1	0.0107527	0.0617079	3.53517	100.149	1	0	0	1
ala	Alago	Western Africa	threatened	6a	35100	263.928	0	little or none	1037.94	3	0.0137607	0.150475	9	0	0	0.349067	0	0	0	3.06	5.2	2292.45	13.6809	34.109	0.258683	149.084	13.1852	0.622564	143.445	12.6709	0.622564	0.00153846	0.000769	0	0	41.9	192	300.559	159.578	92.0061	2	0.0155039	0.00456514	5.22774	694.406	1	0	0	1
alc	Qawasqar	South America	nearly extinct	8b	12	21.6663	1	detailed	531.687	0	0	0	0	0	0	0	0	0	1	4.10364	9.9	12808	22.8695	19.654	0	0.553856	1.056	0.008	0.524728	0.9935	0.008	0	0	0	0	45.3	188.75	280.198	231.55	15.8831	3	0.115385	0	6.02049	449.685	1	0	0	0
ald	Alladian	Western Africa	not endangered	5	23000	19.2923	0	basic	611.375	5	0.0254139	0.795508	13	0	0	0.564437	0	0	0	4.41246	4.2	1216.19	14.0612	32.647	0.264359	1462.25	10.337	0	1401.31	9.72334	0	0.00944444	0.00885417	0.0488889	0.0457778	41	308	299.388	114.298	96.1586	14.5	0.0779339	0.0516535	4.1895	170.213	1	0	0	0
ale	Aleut	Northern America	shifting	7	500	1168.71	0	detailed	2894.15	2	0.0014374	0	0	0	0	0	0	0	1	4.60097	12.4655	32850.7	21.2976	15.7339	0.213626	0.279343	1.70901	0	0.255789	1.60219	0	0	0	0	0	36.5359	133.444	275.445	514.713	28.9886	2.38462	0.0994936	0	4.83344	67.8983	1	0	0	0.567956
alf	Alege	Western Africa	not endangered	6a	16300	83.3337	0	little or none	60.0337	5	0.148639	0.821977	24	0	0	0.492901	0	0	0	3.06	5.2	2292.45	13.6809	34.109	0.30385	617.141	10.9241	0.08	593.468	10.3389	0.08	0	0	0	0	41.9	232.25	299.221	106.32	74.8289	16.5	0.0920966	0.0123501	5.33324	727.787	1	0	0	1
alh	Alawa	Australia and New Zealand	nearly extinct	8b	12	234.407	0	detailed	20722.3	5	0.00886806	0.903383	1	0	0	0	0	0	0	5.08313	12.4	52022.1	25.0324	4.375	0.15164	0.0261682	0.907239	4.83e-05	0.0244247	0.850558	4.83e-05	0	0	0	0	32.8	119.75	300.43	354.592	119.309	2	0.0268789	0	4.07721	177.457	1	0	0	1
ali	Amaimon	Oceania	not endangered	6a	1780	64.5559	0	little or none	408.415	7	0.0680996	0.78729	72	20	0.277778	0.869892	0	0	1	2.01	4	1928.29	16.8406	9.377	0.0515675	50.3451	8.82205	0.809412	48.2733	8.62479	0.809412	0	0	0	0	47.8	366	298.405	46.2166	39.7521	2	0.0129032	0.0365704	7.11036	2141.66	1	0	0	1
alj	Alangan	South-Eastern Asia	threatened	5	7690	67.4439	1	little or none	1172.54	5	0.0361029	0.00729641	6	0	0	0.00839624	0	0	1	2.59534	9	2217.47	17.1724	16.385	0.154946	50.3755	11.9517	0.731915	48.3426	11.2918	0.681899	0	0	0	0	41.6	312	298.038	108.353	65.2504	11	0.0973451	0.0147053	5.60993	355.474	1	0	0	1
alk	Alak	South-Eastern Asia	not endangered	6a	4000	97.0646	0	basic	108.73	4	0.0974859	0.892215	17	3	0.176471	0	0	0	0	2.34632	4.6	1140.6	16.6217	26.422	0.271386	11.6756	6.47141	0.09	11.257	6.1507	0.09	0	0	0	0	35	288	297.718	246.268	97.9156	34	0.143507	0.0501474	5.41079	609.129	1	0	0	0
all	Allar	Southern Asia	shifting	6b	350	0.413225	0	little or none	102.016	1	0.0271752	0	22	4	0.181818	0.350421	0	0	1	3.42347	5.4	1357.56	17.7357	15.676	0.311627	393.217	9.8884	0	371.888	9.03225	-0.0423077	0	0	0	0	46.45	237	293.573	112.223	108.806	50	0.284091	0.0195991	6.48572	859.164	1	0	0	1
alm	Amblong	Oceania	shifting	6b	300	28.1879	1	little or none	75.174	6	0.120687	0.90034	28	20	0.714286	0.802585	0	0	0	5.28141	6.7	2868.04	18.0142	14.759	0.280543	8.0098	11.7737	0.64	7.67914	11.3178	0.64	0	0	0	0	38.1	366	298.276	80.9008	27.4882	5	0.131579	0.0418997	5.78685	205.174	1	0	0	1
aln	Gheg Albanian	Europe	not endangered	5	6678000	68795.7	0	detailed	28432.3	7	0.00535334	0.377587	2	0	0	0	0	0	0.67518	2.27107	6.31745	4000.26	14.0307	18.2635	0.282797	154.007	13.427	0.427199	145.652	12.5539	0.384539	0.0272961	0.025804	0.0345745	0.0329574	35.0351	186.75	283.228	707.409	26.4617	5	0.0506432	0.0246593	6.57657	1458.23	0	0	0	0
alo	Larike-Wakasihu	South-Eastern Asia	threatened	6b	12600	26.0761	1	basic	52.8057	1	0.0295207	0	7	5	0.714286	0.540756	0	0	0	3.23872	7.6	3122.36	16.5116	40.073	0.266764	NA	11.5898	0.4	NA	11.0404	0.4	0	0	0	0	45.6	365	299.218	84.3026	36.0721	6.5	0.0791786	0.137479	6.42774	684.275	1	0	1	0
alp	Alune	South-Eastern Asia	threatened	5	17200	333.386	0	basic	1289.81	5	0.0251679	0.203219	13	8	0.615385	0.400148	0	0	0	3.23872	7.6	3122.36	16.5116	40.073	0.371535	48.3992	10.0113	0.4544	46.6736	9.58153	0.453969	0	0	0	0	45.6	365	297.829	71.4446	37.5233	9	0.0927835	0.0223351	5.99252	429.396	1	0	1	0
alq	Algonquin	Northern America	threatened	6b	1760	46375.3	0	detailed	1866.39	2	0.00368675	0.688898	2	0	0	0.00214689	0	0	0	4.81739	12.6	48495.2	24.6523	12.289	0.0361022	2.55569	2.65459	0	2.38117	2.4895	0	0	0	0.0176623	0.0164156	31	171	275.349	1208.04	24.5675	0	0	0.056825	4.36345	237.247	1	0	0	1
alr	Alutor	Europe	moribund	8b	25	379.308	0	basic	4692.89	2	0.00211136	0.000188	1	1	1	0	0	0	1	3.82025	11.5	11087.8	18.6975	20.561	0.0662989	0.060737	1.38053	0	0.0554332	1.2941	0	0	0	0	0	35.4	109.143	269.461	1130.5	35.2651	1	0.020848	0.00768143	5.46072	335.268	1	0	0	0
als	Northern Tosk Albanian	Europe	not endangered	1	1580000	31288.2	0	detailed	14551.1	4	0.00411832	0.635831	5	1	0.2	0	0	0	0.957327	3.29843	9.34213	5069.51	21.5689	28.4133	0.26386	59.1416	12.4776	0.576245	53.1036	11.5622	0.513446	0.00258123	0.00243457	0.0104693	0.0101131	38.1193	214.2	285.333	660.871	43.7223	3.5	0.0390762	0.0323855	6.24017	904.91	0	0	0	0
alt	Southern Altai	Asia	shifting	2	57400	45461.1	0	detailed	48579.7	2	0.00106743	0.260443	1	0	0	0	0	0	1	3.81938	11.4962	11066.8	18.6909	20.5681	0.0843771	3.24159	4.38856	0.246379	3.03313	4.15129	0.235405	0.164964	0.151626	0.00191358	0.00185459	35.375	76	269.707	1079.11	65.9831	2.42857	0.0320646	0.053311	6.11873	1510.77	0.998092	0	0	0
alu	'Are'are	Oceania	not endangered	5	17900	1050.03	1	detailed	1463.08	5	0.0101409	0.855282	5	1	0.2	0.692007	0	0	0	9.41694	5.1	1329.96	17.4262	17.518	0.0181324	13.4158	7.9365	0.364571	12.7372	7.58082	0.350505	0	0	0	0	42.1	366	299.228	34.6012	17.9236	2.25	0.0344212	0.0267875	5.97798	447.843	1	0	0	1
alw	Alaba-K'abeena	Africa	not endangered	4	287000	587.79	0	detailed	2005.3	8	0.0231666	0.618659	8	0	0	0.853469	0	0	0	5.07306	2.3	341.554	17.9179	13.877	0.28015	300.901	15.1486	0.819048	289.653	14.552	0.810147	0.00273809	0.00209821	0	0	32.4	239.5	292.183	85.4188	69.0429	8	0.0584193	0	6.68774	1278.11	1	0	0	1
alx	Mol	Oceania	shifting	6b	270	13.5942	0	little or none	14.6198	4	0.240053	0.934592	52	15	0.288462	0	0	0	1	2.01	4	1928.29	16.8406	9.377	0.133343	20.2801	2.53186	0.04	19.4195	2.39112	0.04	0	0	0	0	47.8	366	297.265	21.6676	28.4067	7	0.0588235	0.000242	5.86198	798.961	1	0	0	1
aly	Alyawarr	Australia and New Zealand	threatened	5	1660	566971	0	detailed	128474	7	0.00421809	0.00013	1	0	0	0	0	0	0	5.08313	12.4	52022.1	25.0324	4.375	0.0726904	0.194813	1.69304	0	0.181828	1.58721	0	0.102431	0.0960343	0.000511	0.000469	32.8	36.6667	297.473	556.539	90.8469	0.384615	0.00975466	0	4.01224	183.856	1	0	0	1
alz	Alur	Africa	not endangered	5	1367000	5463.87	0	basic	6275.59	6	0.00888801	0.709254	9	0	0	0.612119	0	0	1	2.19316	5.35659	543.192	16.8643	20.3641	0.321903	294.896	11.5685	0.228908	285.479	10.8768	0.206412	0.0733613	0.0688209	0	0	41.8093	299.083	295.076	111.603	46.2019	17	0.0682731	0.00563923	5.37646	625.196	1	0	0	0.434096
ama	Amanay√©	South America	extinct	9	192	295.633	0	basic	22672.4	1	0.00169048	NA	2	0	0	0.00115014	0	0	1	5.6488	6.9	11286.2	21.6786	40.17	0.000189	3.69103	3.0938	0.0680963	3.58177	2.97345	0.0680054	0.0467943	0.043644	0.000875	0.000852	46.3	302	299.343	45.1518	76.8082	10.5	0.0490385	0.0320997	3.96326	145.534	1	0	0	0
amb	Ambo	Western Africa	threatened	6a	1000	20.5151	0	little or none	47.0218	3	0.104766	0.951493	29	2	0.0689655	0.709453	0	0	0	3.06	5.2	2292.45	13.6809	34.109	0.160481	27.2903	5.35366	0	26.2471	4.68905	-0.0692308	0.02	0.0190625	0	0	41.9	238	299.072	119.284	84.3817	25.5	0.139735	3.06e-09	5.80091	1055.95	1	0	0	1
amc	Amahuaca	South America	moribund	7	310	151.681	0	detailed	11312.1	9	0.0101774	0.28687	5	0	0	0.000503	0	0	1	3.10723	8.45361	5616.59	21.3008	31.7065	0	2.04106	0.924737	0	1.96837	0.885241	0	0	0	0	0	46.8483	326.167	298.42	59.1288	52.3637	11	0.033869	0.024635	4.76227	1062.44	1	0	0	0
ame	Yanesha'	South America	shifting	5	9830	556.736	0	detailed	7727.6	6	0.0161816	0.00289617	6	3	0.5	0.00289617	0	0	1	2.86775	8.6	5082.35	21.2652	30.909	0.135934	18.193	4.60976	0.0587781	17.3898	4.33957	0.0576404	0.0859164	0.079576	0	0	46.9	233.875	293.175	56.8426	48.5112	21	0.0843373	0.037638	6.84988	3145.37	1	0	0	0
amf	Hamer-Banna	Africa	threatened	6a	73500	4343.26	0	detailed	8485.56	9	0.0170851	0.210096	9	3	0.333333	0.0796567	0	0	0	5.07306	2.3	341.554	17.9179	13.877	0.215391	22.4546	7.06297	0.195808	21.6097	6.74846	0.193984	0.228114	0.21303	0	0	32.4	151	298.605	104.593	44.2711	14	0.0880503	8.3e-07	6.5168	1325.46	1	0	0	1
amg	Amurdak	Australia and New Zealand	nearly extinct	8b	1	6.2981	0	basic	1001.3	3	0.0178105	0.654264	8	5	0.625	0.000108	0	0	0	5.08313	12.4	52022.1	25.0324	4.375	0.10824	0.00529755	0.838564	0	0.00494469	0.786161	0	0	0	0	0	32.8	164.667	300.686	168.011	112.785	8	0.080684	0.00468538	4.23285	169.33	1	0	0	1
amh	Amharic	Africa	not endangered	1	21600000	117980	0	detailed	138608	12	0.00355942	0.689407	0	0	0	0	1	1	0	5.07306	2.3	341.554	17.9179	13.877	0.116056	166.95	10.7612	0.428071	159.707	10.214	0.408251	0.00720043	0.00662278	0.000244	0.000238	32.4	166	292.031	147.067	107.251	5.06667	0.0505845	0.0196817	6.66032	1631.5	1	0	0	1
ami	Amis	Asia	threatened	5	138000	6463.17	0	detailed	2258.97	3	0.0096399	0.859174	7	4	0.571429	0.542898	0	0	0	4.22	11.09	35100	23.2068	46.39	0.230694	114.038	15.9128	0.552821	105.811	14.998	0.52071	0	0	0.0748718	0.0705983	30.4	339.5	295.327	370.541	61.2797	7.66667	0.0733227	0.0103269	7.07203	1694.54	1	0	0	0
amj	Amdang	Africa	shifting	6a	41100	2731.22	0	little or none	2790.06	4	0.0138637	0.681689	4	0	0	0.681689	0	0	1	2.23203	1.9	863.761	15.7381	16.163	0.211018	14.4083	5.74444	0.00389381	14.1371	5.3867	0.00389381	0.484248	0.453877	0	0	41.1	51	301.682	311.203	159.745	5.66667	0.127427	0	4.54147	330.406	1	1	0	0
amk	Ambai	South-Eastern Asia	threatened	6b	10100	226.129	1	detailed	190.043	3	0.0248044	0.634893	13	11	0.846154	0.171497	0	0	0	3.23872	7.6	3122.36	16.5116	40.073	0	60.2642	5.33666	0.04	59.0314	5.07937	0.04	0	0	0	0	45.6	366	299.059	31.2173	8.6547	4	0.0357143	0.045384	5.66018	472.165	1	0	1	0
aml	War-Jaintia	Southern Asia	not endangered	6a	41900	79.0032	0	detailed	2435.01	7	0.0159873	0.15502	11	0	0	0.129135	0	0	0.868567	3.25364	5.33428	1281.8	17.9319	17.6537	0.246695	280.219	10.499	0.241649	268.35	9.85426	0.216527	0	0	0.00371134	0.00371134	44.8005	266	293.959	362.25	98.6196	29	0.195771	0.0843261	5.69978	1381.8	0.868567	0	0	0.868567
amm	Ama (Papua New Guinea)	Oceania	threatened	5	480	93.1973	0	basic	237.754	3	0.0443669	0.57924	19	5	0.263158	0.747174	0	0	1	2.01	4	1928.29	16.8406	9.377	0.00362113	5.74025	3.056	0.008	5.49085	2.931	0.008	0	0	0	0	47.8	366	300.091	45.691	22.5295	4	0.0384615	0	6.13356	1750.41	1	0	0	1
amn	Amanab	Oceania	shifting	5	4420	675.906	0	detailed	601.469	6	0.061152	0.901361	32	11	0.34375	0.115338	0	0	1	2.01	4	1928.29	16.8406	9.377	0.0465354	5.76913	4.87837	0.283333	5.50388	4.69743	0.283333	0	0	0	0	47.8	366	298.526	42.1706	23.1044	6.5	0.0591161	0	6.10312	988.931	1	0	0	1
amo	Amo	Western Africa	not endangered	6a	12300	61.7923	0	basic	499.618	5	0.056107	0.0150213	39	9	0.230769	0.0919662	0	0	0	3.06	5.2	2292.45	13.6809	34.109	0.287301	216.703	16.1938	0.992381	208.66	15.599	0.992381	0.00190476	-0.0184524	0	0	41.9	154	297.266	190.87	108.989	1	0.00746269	0	5.08751	679.331	1	0	0	1
amp	Alamblak	Oceania	shifting	5	1530	177.869	0	detailed	612.159	5	0.0441119	0.712375	25	5	0.2	0	0	0	1	2.01	4	1928.29	16.8406	9.377	6.16e-06	5.8032	3.38769	0.0553846	5.56941	3.26269	0.0553846	0	0	0	0	47.8	366	299.253	25.5625	26.8409	4.5	0.0376058	0	6.33401	1519.7	1	0	0	1
amq	Amahai	South-Eastern Asia	nearly extinct	8b	50	0.875533	1	little or none	27.1333	1	0.0426082	0	17	7	0.411765	0.403564	0	0	0	3.23872	7.6	3122.36	16.5116	40.073	0.256756	57.1081	9.29335	0.572083	55.0719	8.956	0.571026	0	0	0	0	45.6	365	300.205	72.8122	40.566	10	0.147059	0.02248	6.30853	473.899	1	0	1	0
amr	Amarakaeri	South America	shifting	6b	500	179.079	0	detailed	3426.35	1	0.00359506	0	2	1	0.5	3.51e-06	0	0	1	2.86775	8.6	5082.35	21.2652	30.909	0.0269282	1.07583	1.51492	0.00118519	0.983312	1.45566	0.00118519	0	0	0	0	46.9	361.5	298.052	91.215	45.5155	14	0.0411765	0.110772	5.88377	2081.61	1	0	0	0
ams	Southern Amami-Oshima	Asia	shifting	7	1800	23.6168	1	detailed	284.758	1	0.00397211	0	2	2	1	0.922648	0	0	0	3.66538	11.5	45165.8	25.7443	28.263	0.476768	46.3687	10.8367	0.02	42.9224	10.1632	0.02	0	0	0	0	31.4	366	294.266	490.32	33.8177	21	0.362069	0.114711	4.70421	56.9755	0	0	0	0
amt	Amto	Oceania	shifting	6b	300	51.9642	0	little or none	171.698	2	0.0382358	0.191235	25	5	0.2	0.121049	0	0	1	2.01	4	1928.29	16.8406	9.377	0.0155541	5.76913	4.05572	0.291429	5.50388	3.92973	0.291429	0	0	0	0	47.8	366	298.546	49.3892	22.2026	4.5	0.0400641	0	6.10312	988.931	1	0	0	1
amu	Guerrero Amuzgo	Central America	threatened	5	30600	557.436	0	detailed	749.728	2	0.0198718	0.00164196	19	6	0.315789	0.00190052	0	0	1	5.1031	8.2	9587.64	22.674	29.114	0.277726	70.5978	9.07194	0.148966	67.5512	8.38641	0.109496	0	0	0	0	46.1	195	298.234	127.503	111.691	10.5	0.061991	0.00297262	6.84426	2254.43	1	0	0	0
amv	Ambelau	South-Eastern Asia	not endangered	6a	5700	207.839	1	little or none	114.191	1	0.016576	0	1	0	0	0	0	0	0	3.23872	7.6	3122.36	16.5116	40.073	0.222366	21.312	13.5228	0.68	20.6667	12.9992	0.68	0	0	0	0	45.6	365	299.28	91.2098	44.122	6	0.117647	0.0224362	6.54696	894.652	1	0	1	0
amw	Western Neo-Aramaic	Arab	shifting	7	15000	24.3351	0	detailed	87.0919	1	0.0288004	0	3	1	0.333333	0.798146	0	0	0	5.00106	6.3	972.267	19.1461	16.693	0.377256	89.3002	10.8008	0.0133333	86.1364	10.2865	0.0133333	0.27	0.252917	0.0133333	0.0133333	35.3	137	286.483	749.515	89.1719	4	0.0519481	0	6.18176	851.43	1	1	0	0
amx	Anmatyerre	Australia and New Zealand	shifting	5	1000	21524.3	0	basic	28102.3	4	0.00556946	0.840105	2	1	0.5	0.205593	0	0	0	5.08313	12.4	52022.1	25.0324	4.375	0.228807	0.0419545	1.75987	0	0.0391573	1.64988	0	0	0	0	0	32.8	38.5	296.099	581.043	68.5802	1	0.0258659	0	4.62428	256.254	1	0	0	1
amy	Ami	Australia and New Zealand	nearly extinct	8a	30	1326.93	0	detailed	568.837	3	0.0200726	1.95e-06	12	10	0.833333	6.66e-05	0	0	0	5.08313	12.4	52022.1	25.0324	4.375	0.030749	0.00464241	0.083468	0	0.00433306	0.083468	0	0	0	0	0	32.8	165	300.052	232.551	112.815	6	0.0625	0.0374146	4.49948	176.321	1	0	0	1
amz	Atampaya	Australia and New Zealand	nearly extinct	10	0	0	0	basic	5624.05	3	0.00821555	0.000199	3	1	0.333333	0.000199	0	0	0	5.08313	12.4	52022.1	25.0324	4.375	0.158047	0.260581	1.38631	0.00123077	0.243236	1.2992	0.00123077	0	0	0	0	32.8	184.5	299.736	130.251	110.157	1	0.0113636	0.00632659	3.98307	75.9736	1	0	0	1
ana	Andaqui	South America	extinct	9	0	0	0	basic	10065.8	3	0.00694405	0	4	1	0.25	0.000715	0	0	1	4.45981	7.4	6336.71	21.3893	34.178	0.11929	83.3137	9.97697	0.215323	79.466	9.38144	0.196732	0.34393	0.323999	0.02	0.0188657	49.8	361	288.404	26.947	33.8001	23	0.0906439	0.00830919	7.23805	3027.22	1	0	0	0
anb	Andoa	South America	extinct	10	0	0	0	basic	6905.9	1	0.00293441	0	5	2	0.4	0.000333	0	0	1	2.86775	8.6	5082.35	21.2652	30.909	0.0362159	1.24	0.549369	0.00938628	1.1954	0.517072	0.00938628	0	0	0.000144	-0.000106	46.9	365.5	299.133	37.2596	13.449	8	0.0271186	0.0478331	3.99308	215.17	1	0	0	0
anc	Ngas	Western Africa	not endangered	6a	400000	2402.48	0	detailed	860.347	12	0.0795588	0.6604	27	4	0.148148	0	0	0	0	3.06	5.2	2292.45	13.6809	34.109	0.312768	149.36	15.5336	0.906286	143.711	14.9239	0.906286	0.0142857	0.00455357	0	0	41.9	182	297.981	184.82	101.686	2	0.0141844	0	5.33958	1071.03	1	0	0	1
and	Ansus	South-Eastern Asia	threatened	6b	4600	76.3305	1	basic	193.034	8	0.0465194	0.0574045	11	7	0.636364	0.128176	0	0	0	3.23872	7.6	3122.36	16.5116	40.073	0	60.2642	4.18115	0.133333	59.0314	4.03899	0.133333	0	0	0	0	45.6	366	299.7	27.8705	11.9128	7	0.0657143	0.0680505	5.77582	370.438	1	0	1	0
ane	X√¢r√¢c√π√π	Oceania	not endangered	6a	5730	770.131	0	detailed	1641.18	3	0.0107698	0.584885	6	5	0.833333	0.693917	0	0	1	5.50028	10.9	41283	20.4982	32.896	0.272166	4.946	8.33777	0.366429	4.63513	7.85876	0.33467	0	0	0	0	29.4	322.5	295.17	220.535	44.3913	4	0.148352	0.0241951	5.40596	232.174	1	0	0	0
anf	Animere	Western Africa	moribund	7	700	8.01116	0	basic	2.78651	1	0.148086	0	18	0	0	0.405661	0	0	0	5.94171	6.7	1299.34	15.5941	32.155	0.236191	75.4649	8.6409	0	71.5104	7.92709	-0.0415385	0	0	0	0	41.2	252	299.558	118.522	58.9416	11	0.0575916	0.040538	4.92104	371.019	1	0	0	1
anh	Nend	Oceania	not endangered	6a	2000	124.618	0	basic	254.34	7	0.111504	0.7909	39	8	0.205128	0	0	0	1	2.01	4	1928.29	16.8406	9.377	0.0115006	12.4409	9.65575	0.928	12.0102	9.45827	0.928	0	0	0	0	47.8	366	298.04	43.0745	44.0214	3.5	0.0224773	0.025521	6.02187	1692.25	1	0	0	1
ani	Andi	Europe	threatened	6b	5800	83.5102	0	detailed	182.763	6	0.0834621	0.0436795	15	7	0.466667	0.0750697	0	0	1	3.82025	11.5	11087.8	18.6975	20.561	0.251908	93.8258	14.8224	0.56	89.2127	13.9477	0.522564	0.298333	0.28	0	0	35.4	157.5	280.224	789.641	55.8057	5.5	0.0615729	0.0147647	6.62945	1483.36	1	0	0	0
anj	Anor	Oceania	shifting	6a	980	66.2943	0	little or none	124.818	5	0.0898164	0.582765	39	9	0.230769	0	0	0	1	2.01	4	1928.29	16.8406	9.377	0.0117618	12.869	9.58003	0.92	12.3746	9.38398	0.92	0	0	0	0	47.8	366	298.237	40.1869	45.0513	5	0.0320513	0.0216591	6.02187	1692.25	1	0	0	1
ank	Goemai	Western Africa	threatened	6b	200000	1658.99	0	detailed	2701.31	4	0.0185229	0.626973	15	0	0	0.662752	0	0	0	3.06	5.2	2292.45	13.6809	34.109	0.282512	130.053	14.7734	0.833455	125.134	14.1777	0.833455	0.036	0.0181307	0	0	41.9	182	300.875	163.569	94.9481	2	0.0152672	0.000302	5.33958	1071.03	1	0	0	1
anl	Anu	South-Eastern Asia	threatened	6b	4000	161.679	0	basic	185.35	0	0	0	18	2	0.111111	0	0	0	1	0.78744	4.1	979.052	16.7598	11.096	0.253831	15.8068	5.16205	0	14.693	4.83942	0	0	0	0	0	33.3	260	297.005	306.306	111.494	23	0.169118	0.0386601	5.84246	713.756	0	0	0	0
anm	Anal	South-Eastern Asia	shifting	5	23250	672.006	0	basic	2443.78	9	0.0297352	0.0633273	15	1	0.0666667	0	0	0	1	1.22499	4.31579	1041.88	16.9218	11.8562	0.202214	40.8118	7.66222	0.1652	38.1387	7.24619	0.160554	0	0	0	0	35.4828	254	296.669	385.992	100.628	30.75	0.189165	0.0339645	6.1784	1216.67	0.165989	0	0	0.165989
ann	Obolo	Western Africa	not endangered	5	250000	234.384	0	detailed	659.017	8	0.0396188	0.208203	16	1	0.0625	0.28384	0	0	0	3.06	5.2	2292.45	13.6809	34.109	0.527111	1286.23	11.0975	0.0126316	1240.67	10.3414	0.0116599	0	0	0	-0.00603509	41.9	305.5	299.727	85.9728	64.9124	8	0.0547794	0.0887147	4.26382	269.679	1	0	0	1
ano	Andoque	South America	shifting	7	370	568.274	0	detailed	927.195	4	0.0342938	4.62e-05	3	1	0.333333	5.82e-05	0	0	1	4.45981	7.4	6336.71	21.3893	34.178	0.00145558	0.428695	0	0	0.419341	0	0	0	0	0	0	49.8	366	299.281	60.2348	22.5434	10	0.0380987	0	3.60562	78.0804	1	0	0	0
anp	Angika	Southern Asia	threatened	5	743600	582.456	0	basic	8845.66	7	0.015242	0.19451	4	0	0	0.327724	0	0	0.950544	3.43732	5.29614	1319.72	17.7126	15.6849	0.336778	1302.13	20.2887	0.926591	1248.19	19.101	0.860437	0	0	0.0220455	0.0211742	45.9901	202	298.428	477.406	115.096	12.5	0.113226	0.0818438	4.74109	858.514	0.950544	0	0	0.950544
anq	Jarawa (India)	Southern Asia	threatened	6a	250	5.10906	1	detailed	894.884	1	0.00316035	0	7	5	0.714286	0	0	0	1	3.42347	5.4	1357.56	17.7357	15.676	0.191148	37.5987	5.16492	0	35.4422	4.55222	-0.0513712	0	0	0	0	46.45	276	299.951	80.4724	74.4284	4.75	0.158114	0.0410113	3.99665	67.7695	1	0	0	1
anr	Andh	Southern Asia	threatened	6b	100000	255.268	0	little or none	3278.25	1	0.0041725	0	4	0	0	0.0176151	0	0	1	3.42347	5.4	1357.56	17.7357	15.676	0.412115	403.206	19.3361	0.98	383.659	18.2339	0.919464	0	0	0.0130303	0.0120808	46.45	152.25	299.931	399.139	123.528	9	0.107131	0.0294281	4.90507	291.292	1	0	0	1
ans	Anserma	South America	extinct	10	0	0	0	basic	24089.2	2	0.00290632	NA	2	1	0.5	0	0	0	1	4.45981	7.4	6336.71	21.3893	34.178	0.286075	241.413	9.56329	0.051499	231.163	8.98584	0.0488106	0.322659	0.302447	0.0440657	0.040564	49.8	358.25	294.309	36.8066	34.8878	44	0.147749	0.0389965	6.69428	2269.76	1	0	0	0
ant	Antakarinya	Australia and New Zealand	moribund	8b	12	3459.86	0	basic	5235.61	0	0	0	1	0	0	0	0	0	0	5.08313	12.4	52022.1	25.0324	4.375	0.119438	0.00347419	1.81491	0	0.00324217	1.70147	0	0.258411	0.242261	0	0	32.8	28.25	295.077	644.111	40.5691	1	0.0263158	0	4.16616	176.427	1	0	0	1
anu	Anuak	Africa	not endangered	5	140000	19902.1	0	detailed	16940.1	7	0.00702085	0.225655	2	0	0	0.14335	0	0	0	4.39702	2.73864	478.865	17.6504	13.3017	0.127935	8.92061	3.60282	0.034294	8.67451	3.39299	0.0281715	0.228049	0.214643	0	0	34.8389	216.2	299.646	154.166	67.8602	12	0.0810046	1.13e-09	4.39695	935.667	1	0.175458	0	1
anv	Denya	Western Africa	threatened	5	11200	216	0	basic	1895.63	10	0.0468356	0.579246	26	10	0.384615	0.295673	0	0	0	2.76982	5.29938	1292.73	16.6667	41.7923	0.2082	28.6856	6.92886	0	27.4787	6.51126	-0.00824615	0	0	0	0	43.0926	289	299.019	93.3868	73.7275	47	0.166667	0.0386173	5.33324	727.787	1	0	0	1
anw	Anaang	Western Africa	threatened	5	1400000	1399.55	0	basic	2147.81	3	0.0150356	0.295952	18	1	0.0555556	0.206246	0	0	0	3.06	5.2	2292.45	13.6809	34.109	0.700195	872.68	16.0311	0.0674419	841.964	15.1114	0.0666905	0	0	0.00139535	0.00139535	41.9	296	299.617	89.6513	63.1749	8	0.0470588	0.0813333	4.89311	338.498	1	0	0	1
anx	Andra-Hus	Oceania	not endangered	6a	1310	51.9686	1	little or none	1.46243	0	0	0	21	1	0.047619	0.869987	0	0	1	2.01	4	1928.29	16.8406	9.377	0.0691951	25.2075	6.74522	0.284167	23.9241	6.4387	0.282564	0	0	0	0	47.8	366	300.429	14.977	9.14055	1	0.0204082	0.0506231	4.82368	71.9605	1	0	0	1
any	Anyin	Western Africa	not endangered	5	860000	10208.7	0	detailed	22891.3	15	0.0127029	0.702761	4	0	0	0.839107	0	0	0	4.60081	4.50791	1226.43	14.25	32.5864	0.26104	64.4797	7.76986	0.000995	61.4052	7.26857	-0.00962661	0.0135784	0.01285	0.000908	0.000845	41.0246	298.8	299.625	117.647	61.3076	14.5	0.0752306	0.047409	4.27459	175.093	1	0	0	0.123165
anz	Anem	Oceania	shifting	5	800	130.023	0	basic	479.019	3	0.0275526	0.715513	8	1	0.125	0.851874	0	0	1	2.01	4	1928.29	16.8406	9.377	0.000768	6.15276	7.29333	0.613333	5.87537	7.16833	0.613333	0	0	0	0	47.8	366	297.97	37.554	32.3702	1	0.0153846	0.00108395	6.14912	613.057	1	0	0	1
aob	Abom	Oceania	nearly extinct	8b	15	8.66601	0	little or none	1.40684	2	0.39979	0.712637	15	1	0.0666667	0.733799	0	0	1	2.01	4	1928.29	16.8406	9.377	0.149101	1.7309	5.05373	0.402857	1.64613	4.91508	0.402577	0	0	0	0	47.8	199	299.726	85.0449	46.8505	2	0.019802	0.010229	4.05666	512.126	1	0	0	1
aoc	Pemon	South America	threatened	6b	6010	2350.34	0	detailed	56979.5	7	0.00556753	0.323658	1	1	1	0	0	0	0.959801	3.78968	8.74937	13586.7	20.5572	26.2082	0.0580766	2.36816	0.917455	0.00407843	2.31844	0.853825	0.00156595	8.71e-06	8.17e-06	0	0	38.8253	325.429	296.877	47.1824	54.2745	11.8	0.0452804	1.18e-06	6.16583	1310.34	1	0	0	0.0401986
aod	Andarum	Oceania	shifting	6a	1080	70.2268	0	little or none	164.123	3	0.039877	0.529155	41	12	0.292683	0	0	0	1	2.01	4	1928.29	16.8406	9.377	0.0506965	26.9845	5.70045	0.36	25.9621	5.50167	0.36	0	0	0	0	47.8	366	299.014	25.9268	42.807	2	0.0206186	6.13e-06	6.02187	1692.25	1	0	0	1
aoe	Angal Enen	Oceania	not endangered	5	22000	372.21	0	basic	347.752	3	0.042736	0.944803	14	0	0	0.726058	0	0	1	2.01	4	1928.29	16.8406	9.377	0.160832	49.9214	8.37943	0.12	47.8981	7.98232	0.113026	0	0	0	0	47.8	366	290.364	50.0047	14.7172	7	0.0426829	0.0870984	6.33866	1877.01	1	0	0	1
aof	Bragat	Oceania	shifting	6a	460	22.4049	0	little or none	34.9509	5	0.20196	0.935715	50	15	0.3	0	0	0	1	2.01	4	1928.29	16.8406	9.377	0.140912	20.2801	3.01014	0.1	19.4195	2.8695	0.1	0	0	0	0	47.8	366	297.775	21.0758	29.6398	7	0.0588235	0.000232	5.86198	798.961	1	0	0	1
aog	Angoram	Oceania	shifting	6a	8220	843.129	0	little or none	1238.62	5	0.0229214	0.538792	31	9	0.290323	0	0	0	1	2.01	4	1928.29	16.8406	9.377	0.0349361	5.79506	7.03396	0.532075	5.5616	6.88962	0.532075	0	0	0	0	47.8	366	299.992	24.1792	37.3132	3	0.0301113	0.00325873	5.36568	753.12	1	0	0	1
aoi	Anindilyakwa	Australia and New Zealand	shifting	6a	1290	2237.96	1	detailed	2590.06	1	0.00137853	0	1	0	0	0	0	0	0	5.08313	12.4	52022.1	25.0324	4.375	0.199281	0.569556	2.91284	0	0.531615	2.79354	0	0	0	0	-4.52e-05	32.8	152	299.857	250.889	106.854	5.75	0.0844918	0.0551454	3.87794	86.717	1	0	0	1
aoj	Mufian	Oceania	threatened	5	11000	375.572	0	basic	235.454	6	0.0732303	0.742878	40	13	0.325	0	0	0	1	2.01	4	1928.29	16.8406	9.377	0.160351	94.8148	8.94588	0.392727	90.5523	8.61699	0.392727	0	0	0	0	47.8	366	298.642	22.8812	29.6497	7	0.0588235	0.00156307	5.62084	608.99	1	0	0	1
aok	Arh√∂	Oceania	moribund	8b	10	1.76512	0	basic	140.053	4	0.0848058	0.575699	13	10	0.769231	0.651867	0	0	1	5.50028	10.9	41283	20.4982	32.896	0.271097	3.04089	10.0297	0.52	2.85247	9.33994	0.457949	0	0	0	0	29.4	347	295.759	221.608	50.4354	4	0.153846	0.0179405	5.40596	232.174	1	0	0	0
aol	Alorese	South-Eastern Asia	not endangered	6a	25000	328.197	1	detailed	134.489	7	0.0441013	0.853806	15	5	0.333333	0.797677	0	0	0	3.23872	7.6	3122.36	16.5116	40.073	0.0429112	NA	13.6715	0.92	NA	13.1396	0.901538	0	0	0	0	45.6	185	300.135	63.8541	89.0191	1.33333	0.0420231	0.0662001	6.11606	568.164	1	0	1	0
aom	√ñmie	Oceania	not endangered	5	800	77.5136	0	basic	399.258	4	0.0478656	0.68638	17	1	0.0588235	0	0	0	1	2.01	4	1928.29	16.8406	9.377	0.0900829	10.2229	2.97196	0.125	9.80915	2.8409	0.125	0	0	0	0	47.8	366	295.441	68.5289	31.1862	5	0.033557	0.00423484	7.01399	1962.1	1	0	0	1
aon	Bumbita Arapesh	Oceania	shifting	7	4340	159.81	0	basic	67.4882	4	0.109033	0.95457	48	14	0.291667	0	0	0	1	2.01	4	1928.29	16.8406	9.377	0.156602	98.327	7.95859	0.293333	93.9061	7.65202	0.293333	0	0	0	0	47.8	366	299.079	22.8182	30.0084	7	0.0588235	0.00136153	5.62084	608.99	1	0	0	1
aos	Taikat	South-Eastern Asia	shifting	6a	500	9.35657	0	basic	805.373	6	0.0479557	0.842004	22	12	0.545455	0.169351	0	0	0	3.23872	7.6	3122.36	16.5116	40.073	0.0394915	41.7757	4.54399	0.208485	40.7851	4.40367	0.208485	0	0	0	0	45.6	366	299.743	36.3228	25.87	5	0.0501807	0.00913819	6.22193	1018.88	1	0	1	0
aot	Atong (India)	Southern Asia	shifting	7	10000	25.1516	0	detailed	970.779	6	0.0409814	0.035923	9	1	0.111111	0.133796	0	0	0.874405	3.26118	5.3372	1285.17	17.9232	17.5658	0.276885	166.028	8.9956	0.138947	157.846	8.49397	0.130121	0	0	0	0	44.8738	253	296.655	363.986	100.684	31.25	0.182396	0.0677216	5.13878	1210.08	0.874405	0	0	0.874405
aox	Atorada	South America	moribund	8a	0	0	0	little or none	1090.24	1	0.00841587	0	4	2	0.5	0.477353	0	0	0.522519	4.74325	7.47298	7345.6	18.9844	19.8097	0.127826	1.41155	2.78099	0.00186046	1.34463	2.64276	0.00157424	0.294419	0.276017	0	0	46.3	287	300.446	68.2103	83.9777	8	0.03125	0.00651022	4.6423	354.527	1	0	0	0.477481
aoz	Uab Meto	South-Eastern Asia	not endangered	5	700000	6844.18	0	detailed	10893.9	5	0.00792506	0.720668	2	0	0	0.999857	0	0	0	3.23294	7.58647	3112.57	16.5132	39.9887	0.122507	133.27	13.1866	0.953684	127.356	12.564	0.911903	0.000326	-0.00128133	0.00120301	0.00116959	45.5404	175.167	297.902	93.3225	94.8594	3	0.0465368	0.00226084	5.26688	316.543	1	0	0.995773	0
apb	Sa'a	Oceania	not endangered	5	11500	532.27	1	basic	525.396	2	0.00868794	0.0218704	2	1	0.5	0.0218704	0	0	0	9.41694	5.1	1329.96	17.4262	17.518	0	24.7042	6.92	0.274286	23.3963	6.555	0.254066	0	0	0	0	42.1	366	299.592	38.0522	16.0568	3.5	0.0759209	0.0275482	5.97798	447.843	1	0	0	1
ape	Bukiyip	Oceania	shifting	6b	16200	458.653	0	detailed	830.677	4	0.0340696	0.776447	20	5	0.25	0	0	0	1	2.01	4	1928.29	16.8406	9.377	0.212133	44.8516	6.25405	0.326452	42.8502	6.04981	0.323176	0	0	0	0	47.8	366	297.851	20.0096	25.0734	5.5	0.0474298	0.00286069	5.62084	608.99	1	0	0	1
apg	Ampanang	South-Eastern Asia	not endangered	6a	30000	1018.34	0	little or none	2526.32	5	0.0208005	0.261902	6	2	0.333333	0.285654	0	0	0	3.23872	7.6	3122.36	16.5116	40.073	0.132177	17.3994	4.63409	0.3688	16.8029	4.52593	0.368646	0	0	0	0	45.6	366	300.396	24.8126	29.1877	25	0.171233	0.0218856	5.21714	435.464	1	0	1	0
aph	Athpariya	Southern Asia	shifting	6b	5530	10.1454	0	detailed	68.681	6	0.165555	0.0938059	32	23	0.71875	0	0	0	0	3.70359	3.3	592.401	17.2686	15.856	0.272271	380.055	16.4218	0.69	353.758	15.3911	0.636154	0	0	0	0	37.15	206.5	293.661	432.047	95.5535	20	0.102041	0.0761171	6.08483	2185.36	0	0	0	0
api	Apiak√°	South America	extinct	8b	1	24.9578	0	basic	2343.41	2	0.00764195	0.000613	3	2	0.666667	0.00039	0	0	1	5.6488	6.9	11286.2	21.6786	40.17	0.00180023	3.41232	2.84022	0.27234	3.21167	2.76739	0.27234	0.0255319	0.0203856	0.00510638	0.00504965	46.3	298.5	298.967	47.2545	71.4382	11	0.0484581	0	4.35778	157.686	1	0	0	0
apj	Jicarilla Apache	Northern America	shifting	7	300	146.892	0	basic	1336.7	2	0.0127341	0.990707	2	0	0	0.990707	0	0	1	5.19486	13.2	49405.8	23.2755	12.062	0.190133	2.43607	3.01208	0	2.26611	2.85457	0	0.0472222	0.0442708	0.0207407	0.0206914	37.4	64	279.841	837.696	30.3809	1	0.00942528	0	6.32488	1697.1	1	0	0	1
apk	Kiowa Apache	Northern America	extinct	8b	3	0.125521	0	basic	122.583	1	0.0205486	0	6	5	0.833333	0.000268	0	0	1	5.19486	13.2	49405.8	23.2755	12.062	0.297147	12.3745	14.104	0.776	11.5188	13.4045	0.767385	0.056	0.04275	0	-0.00266667	37.4	151.5	289.076	905.573	45.4524	2	0.0253165	0	4.29262	252.858	1	0	0	1
apm	Mescalero-Chiricahua Apache	Northern America	shifting	6b	1500	205.557	0	basic	1538.9	1	0.00520474	0	1	0	0	0	0	0	1	5.19486	13.2	49405.8	23.2755	12.062	0.180184	2.50563	4.27096	0.00253968	2.35118	4.00974	0.00253968	0.472698	0.443115	0	0	37.4	99.75	284.097	690.787	67.0304	1	0.00934579	0	6.07238	1158.79	1	0	0	1
apn	Apinay√©	South America	shifting	5	1260	64.5549	0	detailed	3609.24	1	0.00451447	0	1	0	0	0	0	0	1	5.6488	6.9	11286.2	21.6786	40.17	0.224522	10.4784	8.04932	0.386483	9.82482	7.72379	0.384382	0.0472414	0.0417802	0.000828	0.000791	46.3	262	298.342	48.9853	73.897	8	0.0446462	0.0337009	4.50253	148.36	1	0	0	0
apo	Apalik	Oceania	not endangered	6a	1200	141.648	0	little or none	4.55679	0	0	0	10	2	0.2	0.897541	0	0	1	2.01	4	1928.29	16.8406	9.377	0.00531324	8.47172	7.03511	0.567574	8.10806	6.90746	0.567574	0	0	0	0	47.8	366	299.446	61.1325	51.8417	2	0.0294118	0.00489746	6.23859	576.446	1	0	0	1
app	Apma	Oceania	not endangered	6a	7800	369.557	1	detailed	200.107	3	0.0467861	0.650174	9	1	0.111111	0.818293	0	0	0	5.28141	6.7	2868.04	18.0142	14.759	0.0110033	38.2144	0.964629	0.05	36.31	0.829965	0.0330769	0	0	0	0	38.1	365	298.037	81.0748	26.5499	3.5	0.127016	0.0976739	5.70521	235.063	1	0	0	1
apr	Arop-Lokep	Oceania	not endangered	5	3020	213.351	1	basic	520.877	0	0	0	0	0	0	0	0	0	1	2.01	4	1928.29	16.8406	9.377	0	15.2244	5.03677	0.271111	14.5758	4.84753	0.271111	0	0	0	0	47.8	366	298.78	39.7571	54.1032	1.5	0.0157895	0	7.28749	1796.08	1	0	0	1
aps	Arop-Sissano	Oceania	not endangered	5	1150	84.3302	0	basic	38.8287	2	0.0550935	0.41143	33	9	0.272727	0	0	0	1	2.01	4	1928.29	16.8406	9.377	0.0910671	13.466	4.78082	0.36	12.8569	4.63952	0.36	0	0	0	0	47.8	366	299.704	24.0259	20.7598	8	0.0650407	0.00120085	4.70938	512.537	1	0	0	1
apt	Apatani	Southern Asia	threatened	6b	28400	285.776	0	detailed	2454.07	0	0	0	5	0	0	0	0	0	1	3.42347	5.4	1357.56	17.7357	15.676	0.183678	49.4976	5.67054	0.00646465	48.0615	5.34741	0.00640249	0	0	0	0	46.45	217	290.465	468.652	88.7263	21	0.165354	0.107712	6.81377	2735.61	1	0	0	1
apu	Apurin√£	South America	shifting	6b	2780	7596.99	0	detailed	3724.83	1	0.0029784	0	3	1	0.333333	0.000139	0	0	1	5.6488	6.9	11286.2	21.6786	40.17	0	1.70735	0.413693	0.00609272	1.63893	0.391198	0.00603158	0.00172185	0.00159354	0	0	46.3	308.5	298.201	50.3396	70.7159	10	0.0436681	0	4.1633	176.329	1	0	0	0
apw	Western Apache	Northern America	shifting	6b	14000	2849.5	0	detailed	8001.68	1	0.00246631	0	1	0	0	0	0	0	1	5.19486	13.2	49405.8	23.2755	12.062	0.135016	2.02739	2.74305	0.0022291	1.9144	2.57835	0.00214337	0.195635	0.183417	0.00198142	0.00175851	37.4	60	284.111	707.657	48.7885	2	0.017094	0	6.11112	1066.56	1	0	0	1
apx	Aputai	South-Eastern Asia	shifting	8b	150	8.32788	1	little or none	113.886	2	0.0324333	0.141762	2	1	0.5	0.699772	0	0	0	3.23872	7.6	3122.36	16.5116	40.073	0.168206	18.0118	7.91474	0.54	17.13	7.65631	0.54	0	0	0	0	45.6	295	298.198	101.971	62.4254	0	0	0.0369221	6.18378	549.914	1	0	1	0
apy	Apala√≠	South America	shifting	5	450	11834.5	0	detailed	2475.88	2	0.00833605	8.3e-05	2	0	0	8.3e-05	0	0	1	5.6488	6.9	11286.2	21.6786	40.17	0.0624337	0.0587239	0.922046	0	0.0547379	0.864884	0	0	0	0	0	46.3	317	298.322	55.0193	53.7331	8	0.0314356	0	4.39279	262.717	1	0	0	0
apz	Safeyoka	Oceania	not endangered	5	2390	107.436	0	detailed	730.048	5	0.0314501	0.729617	31	3	0.0967742	0.716903	0	0	1	2.01	4	1928.29	16.8406	9.377	0.019746	21.9857	5.01161	0.122581	21.026	4.80742	0.122382	0	0	0	0	47.8	366	290.098	49.5864	32.5063	8	0.0484848	0.0271684	6.96641	1725.96	1	0	0	1
aqc	Archi	Europe	shifting	6b	970	22.6532	0	detailed	64.4148	2	0.0544781	0.636626	12	3	0.25	0.451881	0	0	1	3.82025	11.5	11087.8	18.6975	20.561	0.23947	11.9733	10.6628	0.72	11.3846	10.2072	0.72	0.14	0.105208	0	0	35.4	161.5	273.404	727.642	52.7028	6	0.0689077	0.000886	7.10604	2497.07	1	0	0	0
aqg	Arigidi	Western Africa	not endangered	6a	48000	128.771	0	basic	294.916	5	0.061014	0.0149362	20	0	0	0.10778	0	0	0	3.06	5.2	2292.45	13.6809	34.109	0.358969	618.206	11.5442	0.0133333	595.196	10.8845	0.0133333	0	0	0	0	41.9	239	297.735	138.006	71.3879	5	0.0322581	0	4.97222	349.961	1	0	0	1
aqm	Atohwaim	South-Eastern Asia	threatened	6a	1000	171.957	0	little or none	348.828	3	0.0386787	0.925149	9	6	0.666667	0.216605	0	0	0	3.23872	7.6	3122.36	16.5116	40.073	0	5.02828	4.1541	0.169231	4.9501	4.01928	0.169231	0	0	0	0	45.6	365.5	299.841	78.462	14.9933	0	0	0.00436148	3.48273	582.732	1	0	1	0
aqn	Northern Alta	South-Eastern Asia	shifting	7	200	1.06187	0	little or none	25.8546	1	0.0495671	0	6	2	0.333333	0.317233	0	0	1	2.59534	9	2217.47	17.1724	16.385	0.185196	59.6626	15.8564	0.88	57.0745	15.2505	0.88	0	0	0	0	41.6	334	299.129	140.806	40.2124	11	0.102804	0.0333046	6.16653	910.32	1	0	0	1
aqr	Arh√¢	Oceania	moribund	8a	170	30.95	0	basic	123.31	3	0.0695243	0.626047	12	9	0.75	0.651139	0	0	1	5.50028	10.9	41283	20.4982	32.896	0.279781	3.04089	9.94265	0.44	2.85247	9.48523	0.424	0	0	0	0	29.4	347	295.623	227.278	46.3486	4	0.153846	0.0199239	5.40596	232.174	1	0	0	0
ard	Arabana	Australia and New Zealand	extinct	8b	12	3469.2	0	detailed	35688.4	3	0.00296745	0.586363	0	0	0	0	0	0	0	5.08313	12.4	52022.1	25.0324	4.375	0.0345291	0.0354408	2.35637	0.000165	0.0330701	2.2092	0.000165	0.385537	0.361439	4.72e-05	4.56e-05	32.8	28.3333	294.622	624.497	27.9989	1	0.0340401	0	4.12252	139.897	1	0	0	1
are	Western Arrarnta	Australia and New Zealand	shifting	5	1000	57460.8	0	detailed	43528.8	1	0.00106835	0	2	0	0	0.963336	0	0	0	5.08313	12.4	52022.1	25.0324	4.375	0.214752	0.646337	2.02085	0	0.603261	1.89427	0	0	0	0.00167048	0.0015164	32.8	35	294.554	624.497	47.4176	1.33333	0.0313769	0	4.76254	356.842	1	0	0	1
arg	Aragonese	Europe	shifting	6b	10000	744.947	0	detailed	5636.63	5	0.0120787	0.299041	4	1	0.25	0.341324	0	1	0.0328631	4.36685	9.44929	30902.5	24.9931	23.3417	0.252086	6.62819	7.74564	0.482667	6.25588	7.34533	0.458065	0.00395556	0.00355278	0.0122667	0.0118993	33.5587	229.333	281.455	571.604	20.7792	6	0.0640968	0	5.712	1060.12	1	0	0	0
arh	Arhuaco	South America	threatened	5	8000	83.4881	0	detailed	2673.62	3	0.0140751	0.000308	4	2	0.5	0.000257	0	0	1	4.45981	7.4	6336.71	21.3893	34.178	0.175771	54.5059	7.14189	0.00550459	52.413	6.7244	0.0032463	0.309725	0.290814	0	0	49.8	239.5	289.941	63.146	67.7218	20	0.0934138	0.000315	6.23236	1799.6	1	0	0	0
ari	Arikara	Northern America	nearly extinct	8b	10	6.2346	0	detailed	835.116	2	0.00762856	8.03e-07	3	2	0.666667	8.98e-06	0	0	1	5.19486	13.2	49405.8	23.2755	12.062	0.164367	0.48685	2.78695	0.00969697	0.45262	2.54329	-0.00689977	0.225455	0.211383	0.00848485	0.00848485	37.4	83.5	278.514	1176.2	66.6317	1.5	0.0205558	0.0377821	4.57622	252.114	1	0	0	1
arj	Arapaso	South America	extinct	9	268	1398.79	0	little or none	9411.25	1	0.00242101	0	5	3	0.6	0.000859	0	0	1	5.6488	6.9	11286.2	21.6786	40.17	0	2.81237	0.214882	0.00168421	2.69162	0.200486	0.00128745	0	0	0	-7.02e-06	46.3	366	298.984	45.1745	18.1568	8	0.0336134	0.0580203	3.09893	90.4152	1	0	0	0
ark	Arikap√∫	South America	nearly extinct	8b	2	12.7647	0	basic	774.81	3	0.017192	8.44e-07	6	4	0.666667	0.351192	0	0	1	5.6488	6.9	11286.2	21.6786	40.17	0.000563	0.441123	0.180658	0.00129032	0.425748	0.176683	0.000993	0	0	0	0	46.3	258.75	298.494	71.7587	71.0356	8.5	0.0335712	0	3.95015	172.037	1	0	0	0
arl	Arabela	South America	nearly extinct	8a	50	72.7983	0	basic	983.334	2	0.0142374	0.873981	3	1	0.333333	0.000825	0	0	1	2.86775	8.6	5082.35	21.2652	30.909	0.00941142	0.735734	0.42955	0.00105263	0.699196	0.42955	0.00105263	0	0	0	0	46.9	366	298.859	57.7848	17.6255	9.5	0.0312839	0.0331664	3.47656	61.3306	1	0	0	0
arn	Mapudungun	South America	shifting	6b	258410	69246.9	0	detailed	160105	2	0.00098	9.25e-05	0	0	0	0	0	0	1	4.89485	9.83334	11193.5	21.8762	18.6435	0.170032	14.1615	4.9306	0.0512471	13.4714	4.66069	0.0497127	0.116445	0.108894	0.00690346	0.00637814	41.7005	170.417	282.697	473.509	55.7862	6.16667	0.115231	8.89e-07	6.33368	1055.02	1	0	0	0
aro	Araona	South America	shifting	6b	110	173.914	0	detailed	357.638	0	0	0	2	0	0	0	1	1	1	6.9641	7.9	1955.46	21.1172	32.318	0.0788907	0.364967	0.00285714	0	0.355331	0.00267857	0	0.000714	0.00067	0	0	45.3	299	298.942	104.153	60.7075	8	0.0296296	0.0100162	3.46985	176.512	1	0	0	0
arp	Arapaho	Northern America	moribund	6b	1000	491.259	0	detailed	5121.1	2	0.00409683	6.01e-05	2	1	0.5	6.01e-05	0	0	1	5.19486	13.2	49405.8	23.2755	12.062	0.118233	0.715225	4.52846	0.0554	0.676725	4.29799	0.0549231	0.6247	0.584184	0.0002	0.000133	37.4	106.75	278.805	913.827	52.6006	1	0.0116531	0	6.6323	1915.36	1	0	0	1
arr	Karo (Brazil)	South America	shifting	7	210	234.387	0	detailed	1634.27	1	0.00370164	0	4	1	0.25	0.000203	0	0	1	5.6488	6.9	11286.2	21.6786	40.17	0.0253045	0.279291	1.67303	0.0260317	0.265839	1.59747	0.0260317	0.00380952	0.00357143	0	0	46.3	296.667	297.819	46.5632	72.3779	10.6667	0.0454569	0.03194	3.99141	157.455	1	0	0	0
arv	Arbore	Africa	shifting	6a	7210	451.802	0	detailed	1683.49	3	0.0182625	0.108663	6	1	0.166667	0.153574	0	0	0	5.07306	2.3	341.554	17.9179	13.877	0.196716	13.1416	5.39024	0.0148571	12.6489	5.09903	0.0131429	0.278429	0.261143	0	0	32.4	199	299.046	108.582	49.3562	12	0.0797394	0.000206	6.5168	1325.46	1	0	0	1
arw	Lokono	South America	moribund	8a	2450	531.591	0	detailed	11464.4	6	0.00508542	0.372548	4	1	0.25	0.00476271	0	0	0.32136	4.11549	8.96957	15452.5	19.0741	5.31784	0.0804982	5.7178	2.49224	0.0107489	5.34805	2.35638	0.0106879	0.012467	0.0116286	0	0	41.2049	354.875	299.526	55.0494	44.5646	11	0.04	0.0497617	4.03705	125.893	0.949546	0	0	0.628185
arx	Aru√° (Rondonia State)	South America	nearly extinct	8a	12	2.20588	0	little or none	357.461	1	0.0101417	0	6	5	0.833333	1.64e-05	0	0	1	5.6488	6.9	11286.2	21.6786	40.17	0.00972602	0.856219	1.84086	0.0233333	0.810029	1.75685	0.0233333	0	0	0	0	46.3	258.75	298.133	67.8099	70.1779	8.5	0.0335712	0	4.32523	220.345	1	0	0	0
asa	Asu (Tanzania)	Africa	not endangered	6a	500000	11990.3	0	basic	8368.33	8	0.0138797	0.635108	3	1	0.333333	0.589945	0	0	0	4.04941	5.10406	744.248	18.0194	27.7721	0.193587	79.9313	8.9729	0.0301176	76.3046	8.42243	0.0182081	0.424471	0.401121	0	0	44.2	193.667	295.09	185.83	74.0749	24.2	0.0923918	0	5.97163	810.017	1	0	0	1
asb	Assiniboine	Northern America	shifting	8a	0	0	0	detailed	2931.04	5	0.00907209	0.000636	4	1	0.25	0.000887	0	0	0.678055	5.07334	13.0068	49112.6	23.7187	12.1351	0.107448	0.92573	4.64111	0.0311864	0.871236	4.2778	0.0155671	0.483475	0.455371	0.00101695	0.000588	35.3396	83	278.175	1168.76	64.1938	0.571429	0.00864535	0	5.23422	413.223	1	0	0	1
asc	Casuarina Coast Asmat	South-Eastern Asia	not endangered	6a	9000	1746.47	0	little or none	1109.73	6	0.027341	0.144113	8	5	0.625	0.156616	0	0	0	3.23872	7.6	3122.36	16.5116	40.073	0	5.04389	2.938	0.0545455	4.96547	2.81631	0.0545455	0	0	0	0	45.6	303.25	299.9	77.7393	15.5555	1.25	0.0168831	0.00564422	3.48273	582.732	1	0	1	0
asg	Western-Kambari-Cishingini	Western Africa	not endangered	5	100000	2110.27	0	basic	20035.8	16	0.0100839	0.33432	10	1	0.1	0.793574	0	0	0.00110836	3.06134	5.19734	2291.06	13.6847	34.1128	0.225703	55.6688	10.6477	0.523739	53.6959	10.2294	0.523739	0.0651784	0.055994	0.000443	0.00038	41.9031	157.5	300.671	209.439	104.544	7	0.0491283	0.0336452	4.46544	192.229	1	0	0	0.998892
ash	Aewa	South America	extinct	10	0	0	0	basic	9623.07	1	0.00255124	0	3	0	0	0.000606	0	0	1	3.8231	8.2403	4851.75	22.0921	30.335	0.0432261	0.923336	1.27192	0.000413	0.892217	1.21423	0.000413	0	0	0	0	45.564	365.5	298.6	63.996	25.5456	12	0.0385852	0.134503	4.04275	585.768	1	0	0	0
asi	Buruwai	South-Eastern Asia	shifting	7	1000	169.495	0	little or none	1357.35	3	0.016716	0.859598	5	4	0.8	0.877782	0	0	0	3.23872	7.6	3122.36	16.5116	40.073	0.00871386	4.7982	4.66482	0.600833	4.66457	4.65218	0.600833	0	0	0	0	45.6	366	300.29	70.7597	21.7886	3	0.0405599	0.0112252	5.97647	518.99	1	0	1	0
asj	Nsari	Africa	not endangered	5	7000	82.972	0	basic	114.221	5	0.103893	0.699067	53	10	0.188679	0.706641	0	0	0	2.76802	5.3	1286.52	16.6852	41.84	0.139757	73.661	8.38479	0.0266667	69.6117	7.49741	-0.0502564	0	0	0	0	43.1	237	296.276	135.727	79.3506	26	0.142857	0.00749572	5.82976	1108.04	1	0	0	1
ask	Ashkun	Southern Asia	shifting	6a	40000	612.72	0	basic	932.085	4	0.0261507	0.043429	13	1	0.0769231	0.307606	0	0	0	3.43611	3.2	528.737	16.1079	16.849	0.225316	44.4228	9.59853	0.285882	42.571	9.05141	0.254932	0.194706	0.183585	0	0	30.15	142	279.902	869.755	82.0922	6	0.0731707	0.013823	7.09894	3131.36	0	0	0	0
asl	Asilulu	South-Eastern Asia	threatened	6b	8760	24.8651	1	basic	42.9728	1	0.034019	0	8	5	0.625	0.533841	0	0	0	3.23872	7.6	3122.36	16.5116	40.073	0.319231	352.301	12.1734	0.366897	344.158	11.5727	0.366897	0	0	0.00965517	0.00901149	45.6	365	298.563	79.8982	35.7529	9	0.0927835	0.121791	6.42774	684.275	1	0	1	0
asm	Assamese	Southern Asia	not endangered	2	12800000	30850.6	0	detailed	52091.4	19	0.00845937	0.33825	6	1	0.166667	0.0358505	0	1	0.993682	3.43147	5.38312	1361.72	17.75	15.8019	0.238793	423.765	15.2722	0.631671	402.429	14.4737	0.60361	0	0	0.0201528	0.0189443	46.4003	255	296.5	423.615	88.7821	34.8333	0.202403	0.0357	6.53433	2148.64	0.993682	0	0	0.993682
asn	Xing√∫ Asurin√≠	South America	shifting	6b	120	9327.51	0	detailed	7338.45	3	0.00715046	0.000387	3	2	0.666667	0.000387	0	0	1	5.6488	6.9	11286.2	21.6786	40.17	0.0626413	0.0608215	0.454119	0.000408	0.0550111	0.380705	0.000366	0	0	0	0	46.3	316.333	297.841	42.3037	68.8291	9	0.04	0	4.13059	145.098	1	0	0	0
aso	Dano	Oceania	not endangered	5	30000	329.845	0	basic	214.881	4	0.0613757	0.697837	38	4	0.105263	0.762952	0	0	1	2.01	4	1928.29	16.8406	9.377	0.196277	98.7139	8.24919	0.31	95.632	7.90518	0.305385	0	0	0	0	47.8	366	289.113	44.584	40.4961	9	0.05	0.0668617	6.93323	2487.25	1	0	0	1
asr	Asuri	Southern Asia	shifting	6a	7000	22.2694	0	basic	1656.1	3	0.0195238	0.0449678	5	0	0	0.0434294	0	0	1	3.42347	5.4	1357.56	17.7357	15.676	0.233743	308.969	14.5182	0.735522	296.529	13.7447	0.695431	0	0	0	0	46.45	167	297.911	541.679	124.523	10.5	0.130401	0.00972405	5.17856	481.947	1	0	0	1
ass	Ipulo-Olulu	Africa	not endangered	6a	2500	29.9325	0	basic	359.455	8	0.0802338	0.0936469	38	11	0.289474	0.375896	0	0	0	2.76802	5.3	1286.52	16.6852	41.84	0.174664	29.9591	7.41163	0	28.7018	6.9995	-0.000962	0	0	0	0	43.1	263	297.843	104.534	75.6399	35	0.14418	0.0155281	5.9251	1106.72	1	0	0	1
ast	Asturian-Leonese-Cantabrian	Europe	not endangered	6b	110000	1772.66	0	detailed	18343	4	0.00379035	0.470543	1	0	0	0	0	1	0	4.37098	9.32533	30065.9	24.9144	23.8682	0.286739	68.2452	10.2945	0.104694	63.7982	9.53409	0.0695087	0.0614651	0.0596186	0.0864296	0.0820028	33.7	223.25	283.682	488.014	34.3543	5	0.052217	2.28e-07	6.02941	583.38	1	0	0	0
asu	Tocantins Asurini	South America	shifting	7	300	11.4796	0	basic	1946.11	1	0.00498615	0	1	0	0	0	0	0	1	5.6488	6.9	11286.2	21.6786	40.17	0.0187056	8.06846	2.60997	0.0596923	7.84404	2.48293	0.0596923	0.0673846	0.0629231	0	0	46.3	312	299.583	48.3328	78.1948	10.5	0.0455273	0.023166	3.71896	123.69	1	0	0	0
asv	Asoa	Africa	not endangered	6a	25500	1629.85	0	basic	822.37	1	0.00806342	0	6	0	0	0.445223	0	0	1	2.00682	5.4	334.022	16.624	21.58	0.113519	17.3859	3.06809	0	16.864	2.93854	0	0	0	0	0	42.2	334.5	296.87	51.7958	38.2237	11	0.0506912	0	4.09285	218.577	1	0	0	0
asx	Muratayak	Oceania	not endangered	6a	810	51.0004	0	little or none	96.6688	9	0.202772	0.822192	42	10	0.238095	0	0	0	1	2.01	4	1928.29	16.8406	9.377	0.0130802	15.9357	7.2048	0.506667	15.2725	6.97617	0.506667	0	0	0	0	47.8	366	297.545	37.973	52.622	7	0.0421687	0.00164315	7.28749	1796.08	1	0	0	1
asy	Yaosakor Asmat	South-Eastern Asia	shifting	7	2000	390.695	0	basic	506.924	1	0.0106842	0	6	4	0.666667	0.14935	0	0	0	3.23872	7.6	3122.36	16.5116	40.073	0	5.02828	2.45773	0.035	4.9501	2.35912	0.035	0	0	0	0	45.6	365.5	299.809	73.685	11.8495	0	0	0.00808118	4.74879	1146.04	1	0	1	0
asz	As	South-Eastern Asia	shifting	6b	230	3.29383	0	little or none	103.87	2	0.0278197	0.967788	6	2	0.333333	0.846239	0	0	0	3.23872	7.6	3122.36	16.5116	40.073	0.280519	26.192	3.86347	0.28	25.9447	3.69201	0.270769	0	0	0	0	45.6	366	299.878	40.8131	21.0829	3	0.038961	0.0121841	5.49396	467.024	1	0	1	0
ata	Pele-Ata	Oceania	shifting	4	2000	133.84	0	basic	582.343	2	0.0218032	0.899744	5	0	0	0.923625	0	0	1	2.01	4	1928.29	16.8406	9.377	0.021152	25.7231	6.07305	0.415238	24.7221	5.92982	0.415238	0	0	0	0	47.8	366	296.631	50.7104	19.8627	2	0.0289855	0.00957948	6.48726	549.629	1	0	0	1
atb	Zaiwa	Asia	not endangered	5	110000	1227.34	0	detailed	3285.79	9	0.0117725	0.0214512	10	2	0.2	0.0229815	0	0	1	2.08021	5.54013	2586.33	18.027	24.8947	0.201897	68.0233	7.60521	0.101613	64.4145	7.18483	0.0991315	0	0	0.0119355	0.0115484	37.5304	280	292.103	421.636	90.4825	32.2	0.136637	0.0634716	6.60538	1525.95	0.45004	0	0	0
atd	Ata Manobo	South-Eastern Asia	not endangered	5	26700	115.415	0	basic	1725.31	5	0.0302928	0.0552154	9	0	0	0.0641281	0	0	1	2.59534	9	2217.47	17.1724	16.385	0.135308	81.0617	11.0375	0.695882	78.7968	10.5757	0.677783	0	0	0	0	41.6	365	298.896	100.705	17.7233	5	0.0378788	0.0150379	6.43235	941.114	1	0	0	1
ate	Mand	Oceania	nearly extinct	8b	60	3.49203	0	basic	3.07432	3	0.429779	0.91743	33	4	0.121212	0	0	0	1	2.01	4	1928.29	16.8406	9.377	0.0115392	12.869	11.3633	0.94	12.3746	11.0644	0.94	0	0	0	0	47.8	366	297.99	45.9422	43.4439	5	0.0320513	0.0243982	6.93323	2487.25	1	0	0	1
atg	Ivbie North-Okpela-Arhe	Western Africa	not endangered	5	20000	64.8502	0	basic	555.977	5	0.0443472	0.25104	27	1	0.037037	0.223744	0	0	0	3.06	5.2	2292.45	13.6809	34.109	0.342688	209.79	10.7692	0.00181818	201.58	10.1634	0.00181818	0	0	0	-0.000121	41.9	239	298.692	137.104	74.2285	6	0.0371365	0.0267881	5.16767	351.457	1	0	0	1
ati	Atti√©	Western Africa	not endangered	5	381000	5085.61	0	detailed	7744.33	6	0.0118868	0.68669	3	0	0	0.801709	0	0	0	4.41246	4.2	1216.19	14.0612	32.647	0.248205	99.9753	7.88956	0	95.7391	7.30827	-0.0186563	0	0	0.00443038	0.00437131	41	294.75	299.64	113.776	62.1959	17.4	0.0869927	0.0459968	4.27459	175.093	1	0	0	0
atj	Atikamekw	Northern America	threatened	5	5920	42801.8	0	detailed	789.727	1	0.0043083	0	2	0	0	0.00214689	0	0	0	4.81739	12.6	48495.2	24.6523	12.289	0	2.8258	1.66556	0	2.62306	1.56705	0	0	0	0	0	31	163.5	274.12	1211.24	30.4181	0	0	0.0470496	4.65871	330.503	1	0	0	1
atk	Ati	South-Eastern Asia	shifting	6a	1500	4.42469	0	basic	653.197	3	0.0108004	0.417928	5	0	0	0.453671	0	0	1	2.59534	9	2217.47	17.1724	16.385	0.293114	131.924	13.2771	0.717143	125.798	12.4748	0.66978	0	0	0	0	41.6	291.25	298.563	107.351	55.9077	6.66667	0.0788369	0.00865873	5.94666	445.707	1	0	0	1
atl	Mt. Iraya Agta	South-Eastern Asia	nearly extinct	7	150	0.270646	0	little or none	105.299	4	0.0926888	0.309313	8	1	0.125	0	0	0	1	2.59534	9	2217.47	17.1724	16.385	0.391901	219.257	13.5028	0.31	208.036	12.8114	0.31	0	0	0	0	41.6	353	298.734	115.968	41.67	10	0.0740741	0.0471086	5.29018	202.997	1	0	0	1
atm	Ata	South-Eastern Asia	nearly extinct	8b	2	0.00978419	0	little or none	3728.27	2	0.00365311	0.0109557	4	0	0	0.424922	0	0	1	2.59534	9	2217.47	17.1724	16.385	0.244173	273.567	15.377	0.759643	260.014	14.4076	0.694505	0	0	0	-2.38e-05	41.6	310.5	299.652	78.8102	44.8343	7.75	0.0612244	0.0169887	5.94884	482.739	1	0	0	1
atn	Ashtiani	Southern Asia	threatened	7	21100	339.134	0	basic	5180.56	3	0.00979229	0	6	2	0.333333	0.466396	0	0	0	3.70918	9.1	6232.94	19.4218	40.659	0.171948	58.2784	9.35728	0.159208	54.6589	8.82636	0.156085	0.24302	0.225269	0.0178218	0.0168845	38.2	134.25	283.233	831.485	48.372	6	0.0769231	0.00224211	6.63629	1636.1	0	0	0	0
ato	Atong	Africa	threatened	6b	4200	40.828	0	little or none	38.1139	6	0.220453	0.679353	48	13	0.270833	0.456962	0	0	0	2.76802	5.3	1286.52	16.6852	41.84	0.215649	80.8888	7.25569	0	75.2897	6.72471	-0.0246154	0	0	0	0	43.1	289	295.152	114.962	74.8656	47	0.166667	0.0133415	5.9251	1106.72	1	0	0	1
atp	Pudtol Atta	South-Eastern Asia	threatened	6a	710	7.36872	0	little or none	15.1174	1	0.0654604	0	12	3	0.25	0.150842	0	0	1	2.59534	9	2217.47	17.1724	16.385	0.27184	141.592	18.0018	1	134.776	17.4131	0.994615	0	0	0	0	41.6	293	299.84	209.638	64.1953	5	0.047619	0.0697565	6.30897	777.369	1	0	0	1
atq	Aralle-Tabulahan	South-Eastern Asia	not endangered	5	12000	126.105	0	basic	454.759	4	0.0314745	0.817381	9	1	0.111111	0.573479	0	0	0	3.23872	7.6	3122.36	16.5116	40.073	0.194335	68.9362	7.46359	0.210526	66.5055	7.07935	0.204534	0	0	0	0	45.6	341.5	292.258	38.7514	33.5779	13	0.122652	0.00213297	6.80373	1520.11	1	0	1	0
atr	Waimiri-Atroari	South America	shifting	6a	930	2496.31	0	detailed	30972.4	1	0.00143562	0	0	0	0	0	0	0	1	5.6488	6.9	11286.2	21.6786	40.17	0.0688579	0.169319	0.63097	3.2e-05	0.164561	0.613916	7.38e-06	0	0	0	0	46.3	338	299.672	42.5636	36.7904	7	0.02863	0	3.83216	107.448	1	0	0	0
ats	Gros Ventre	Northern America	extinct	8b	10	17.0593	0	basic	328.283	3	0.0313206	0.00110836	5	1	0.2	0.00363974	0	0	1	5.19486	13.2	49405.8	23.2755	12.062	0.0821237	5.65395	8.53102	0.00285714	5.21446	7.9248	-0.0228571	0.657143	0.630848	0.0542857	0.0497143	37.4	73	279.374	1097.66	63.2245	1	0.0144928	0	4.96306	310.019	1	0	0	1
att	Pamplona Atta	South-Eastern Asia	not endangered	5	1000	11.9472	0	basic	91.747	2	0.0561037	0.35609	6	2	0.333333	0.152612	0	0	1	2.59534	9	2217.47	17.1724	16.385	0.254137	99.7123	11.7237	0.51	95.242	11.2141	0.51	0	0	0	0	41.6	293	299.298	190.949	51.9398	6	0.0555556	0.0560674	6.30897	777.369	1	0	0	1
atu	Reel	Africa	threatened	6a	50000	2159.49	0	detailed	1523.32	3	0.0197366	0.854349	6	0	0	0.668681	0	0	NA	1.22005	4.8	1124.14	16.3936	10.598	0.265176	27.0515	6.7747	0.0563934	25.8921	6.43288	0.0562926	0.271639	0.25374	0	0	46.3	211.375	300.71	149.825	79.8865	7.25	0.0555698	0	3.52354	192.96	1	1	0	1
atv	Northern Altai	Europe	shifting	6b	57400	80449	0	basic	10499	1	0.00147785	0	1	0	0	0	0	0	1	3.82025	11.5	11087.8	18.6975	20.561	0.029019	1.05815	1.5999	0.0283841	0.983995	1.47541	0.0216466	0.000585	0.000555	0	0	35.4	113.2	271.426	1113	66.9978	3	0.0394737	0.0153419	6.26953	1467.58	1	0	0	0
atx	Arutani	South America	extinct	8b	42	41.4659	0	basic	2900.44	4	0.0139648	0.000294	3	2	0.666667	0.357293	0	0	1	4.2315	8.3318	13378.7	20.9675	30.4337	0.00119637	0.709676	0.0512397	0.00198347	0.683119	0.0512397	0.00198347	0	0	0	0	40.358	323.25	298.32	43.8064	50.6708	7.33333	0.0321774	0	5.84416	850.843	1	0	0	0
aty	Aneityum	Oceania	shifting	5	900	138.975	1	detailed	158.277	0	0	0	0	0	0	0	0	0	0	5.28141	6.7	2868.04	18.0142	14.759	0.255949	6.47599	9.9473	0.52	6.13197	9.52976	0.515897	0	0	0	0	38.1	365	296.653	144.416	31.4257	3	0.111111	0.0649272	3.96399	164.205	1	0	0	1
atz	Arta	South-Eastern Asia	nearly extinct	8b	11	0.0725261	0	detailed	76.9542	1	0.0303506	0	12	3	0.25	0.242343	0	0	1	2.59534	9	2217.47	17.1724	16.385	0.193041	74.6869	12.7951	1	71.0175	12.0979	0.93641	0	0	0	0	41.6	334	299.283	176.042	42.8126	7	0.0693069	0.0743335	6.53122	1322.51	1	0	0	1
aua	Asumboa	Oceania	moribund	8b	10	0.771502	1	little or none	20.0022	1	0.0438243	0	3	2	0.666667	0.685185	0	0	0	9.41694	5.1	1329.96	17.4262	17.518	0	12.9617	7.78	0.54	12.2845	7.50375	0.535385	0	0	0	0	42.1	365	300.413	30.8889	12.2494	0.5	0.0238095	0	4.55712	0	1	0	0	1
aub	Alugu	Asia	not endangered	6a	3500	20.4955	0	little or none	836	4	0.0336123	0.738557	22	13	0.590909	0	0	0	1	3.66	7.3	4550.45	19.5756	41.757	0.337646	137.455	12.0342	0.301818	129.738	11.2746	0.276364	0.114242	0.107197	0	0	42.7	308.5	290.275	419.918	87.8862	33	0.134604	0.0416876	6.262	802.5	1	0	0	0
auc	Waorani	South America	shifting	6b	1650	930.119	0	detailed	8872.15	3	0.00731962	0.000825	3	1	0.333333	0.000569	0	0	1	4.72689	7.9	4633.59	22.8743	29.792	0	0.879835	0.964175	0.0391011	0.856854	0.931629	0.0391011	0.0104213	0.00969979	0	-0.000375	44.3	365.5	298.084	51.5586	19.2949	12.25	0.0362806	0.0836048	4.6878	1108.01	1	0	0	0
aud	Anuta	Oceania	shifting	8a	270	NA	1	basic	0.341968	0	0	0	0	0	0	0	0	0	0	9.41694	5.1	1329.96	17.4262	17.518	NA	NA	NA	NA	NA	NA	NA	NA	NA	NA	NA	42.1	NA	NA	NA	NA	0	0	NA	NA	NA	1	0	0	1
aug	Aguna	Western Africa	shifting	6a	3470	33.4496	0	little or none	991.997	5	0.0233755	0.794963	12	0	0	0.691745	0	0	0.469755	4.35198	3.59537	773.581	15.9985	34.0841	0.255875	103.638	7.04545	0.014359	100.088	6.63808	0.014359	0	0	0	0	43.3214	249	300.204	143.873	67.3338	5	0.0299993	0.0285578	4.76566	338.949	1	0	0	0
auh	Aushi	Africa	not endangered	6a	100000	1792.67	0	basic	13005.7	4	0.00472445	0.337476	3	0	0	0.175122	0	0	0.417174	1.56034	6.09939	1007.44	17.1467	23.4748	0.200606	53.3657	6.83716	0	52.7027	6.4435	-0.00411243	0.295712	0.278629	0	-0.000128	49.0773	183.429	293.637	209.536	112.12	4	0.0205438	0	4.76587	418.964	1	0	0	0.582826
aui	Anuki	Oceania	shifting	5	890	48.4405	0	little or none	159.684	4	0.0527905	0.766923	22	4	0.181818	0.442369	0	0	1	2.01	4	1928.29	16.8406	9.377	0.00499383	14.2126	8.95667	0.706667	13.5947	8.76898	0.706667	0	0	0	0	47.8	365	299.631	61.2558	36.6529	11	0.0639535	0.00970462	6.42742	1136.98	1	0	0	1
auj	Awjilah	Arab	shifting	8a	3000	2700.29	0	detailed	3628.66	1	0.00401483	0	1	0	0	0	0	0	0	NA	7.3	10642.9	18.2736	52.494	0.183411	1.11107	4.50129	0	1.05589	4.03839	0	0	0	0.0982069	0.0841011	NA	15	295.328	627.603	56.2948	1	0.0509259	0	3.71801	132.812	1	1	0	0
auk	Heyo	Oceania	shifting	6a	2710	191.142	0	little or none	290.809	4	0.0586951	0.748415	59	15	0.254237	0	0	0	1	2.01	4	1928.29	16.8406	9.377	0.0788666	20.2801	3.58464	0.18	19.4195	3.43935	0.18	0	0	0	0	47.8	366	299.598	23.5332	26.658	4	0.0434783	0	5.86198	798.961	1	0	0	1
aul	Aulua	Oceania	shifting	6a	750	91.8206	1	basic	72.3157	4	0.120132	0.843975	29	14	0.482759	0.791163	0	0	0	5.28141	6.7	2868.04	18.0142	14.759	0.0801878	16.3986	5.67388	0.14	15.5317	5.44301	0.14	0	0	0	0	38.1	365	298.407	104.509	31.6809	4	0.129032	0.0658394	5.63289	194.979	1	0	0	1
aum	Asu (Nigeria)	Western Africa	not endangered	6a	5000	83.767	0	little or none	572.486	4	0.0341693	0.608874	10	1	0.1	0.506204	0	0	0	3.06	5.2	2292.45	13.6809	34.109	0.306587	57.3364	14.3426	0.972727	55.3489	13.8234	0.972727	0.00363636	-0.0105966	0	0	41.9	182.875	299.892	193.604	102.686	4.75	0.0338401	0.00102971	4.70683	256.43	1	0	0	1
aun	Molmo One	Oceania	shifting	6a	500	50.7056	0	basic	28.8121	5	0.252747	0.746765	36	9	0.25	0	0	0	1	2.01	4	1928.29	16.8406	9.377	0.034618	13.466	4.24	0.32	12.8569	4.115	0.32	0	0	0	0	47.8	366	296.836	27.5174	23.7745	8	0.0650407	0.000649	5.86198	798.961	1	0	0	1
aup	Makayam	Oceania	not endangered	6a	1300	746.75	0	little or none	498.256	4	0.0306226	0.824057	16	4	0.25	0.658458	0	0	1	2.01	4	1928.29	16.8406	9.377	0.131502	1.71902	6.1883	0.566154	1.63499	6.05399	0.566154	0	0	0	0	47.8	199	299.671	89.3967	48.4211	2	0.019802	0.00973507	3.52671	320.354	1	0	0	1
auq	Anus	South-Eastern Asia	shifting	7	320	57.8305	0	little or none	103.389	3	0.0596549	0.933546	23	21	0.913043	0.049043	0	0	0	3.23872	7.6	3122.36	16.5116	40.073	0.10613	4.01403	7.39085	0.69	3.93192	7.26336	0.69	0	0	0	0	45.6	366	299.946	27.5387	21.3551	3.5	0.0403477	0.00442122	5.98535	580.927	1	0	1	0
aur	Aruek	Oceania	shifting	6a	740	27.2704	0	little or none	435.7	4	0.0375461	0.995553	40	14	0.35	0	0	0	1	2.01	4	1928.29	16.8406	9.377	0.178354	12.4201	3.17526	0.1025	11.8597	3.03259	0.1025	0	0	0	0	47.8	366	297.639	22.7174	26.5502	7	0.0588235	0.000931	5.62084	608.99	1	0	0	1
aut	Austral	Oceania	shifting	7	3000	NA	1	little or none	100.162	0	0	0	0	0	0	0	0	0	0	5.50028	10.9	41283	20.2616	19.503	NA	NA	NA	NA	NA	NA	NA	NA	NA	NA	NA	29.4	366	295.958	187.752	29.7968	0	0	NA	NA	0	1	0	0	0
auu	Auye	South-Eastern Asia	shifting	5	350	13.5621	0	basic	1028.21	4	0.0279564	0.0453348	11	6	0.545455	0.289095	0	0	0	3.23872	7.6	3122.36	16.5116	40.073	0.0802325	16.5549	4.07721	0.0839024	16.2794	3.85592	0.0754221	0	0	0	0	45.6	366	295.795	76.1452	11.2432	2	0.016129	0.000368	7.05906	1554.9	1	0	1	0
auw	Awyi	South-Eastern Asia	shifting	8a	350	7.20625	0	little or none	173.913	2	0.0421778	0.954434	24	15	0.625	0.150739	0	0	0	3.23872	7.6	3122.36	16.5116	40.073	0.027035	8.58562	4.75429	0.302857	8.40998	4.63107	0.302857	0	0	0	0	45.6	366	298.445	37.6459	29.2535	5	0.0531915	0.00733599	6.22193	1018.88	1	0	1	0
aux	Aur√™ y Aur√°	South America	extinct	10	0	0	0	little or none	25122.6	1	0.00162087	0	2	0	0	2.96e-05	0	0	1	5.6488	6.9	11286.2	21.6786	40.17	0.0271034	17.3764	5.44243	0.234767	16.7459	5.24792	0.232849	0.0724381	0.0654745	0.00451933	0.00419161	46.3	266.25	298.76	47.7826	80.4882	10	0.053202	0.0250147	4.35503	173.008	1	0	0	0
auy	Awiyaana	Oceania	not endangered	5	11100	239.602	0	basic	343.738	7	0.091319	0.597687	30	3	0.1	0.797525	0	0	1	2.01	4	1928.29	16.8406	9.377	0.123054	41.1662	6.81426	0.216667	39.3007	6.54483	0.216667	0	0	0	0	47.8	366	290.838	47.7617	36.9415	8.33333	0.048154	0.00360416	6.95812	1916.28	1	0	0	1
ava	Avar	Europe	threatened	3	761000	11996.4	0	detailed	9729.41	20	0.00777459	0.132901	14	7	0.5	0.0310192	0	0	1	3.7123	11.4364	10615.8	18.6698	19.0696	0.244992	112.774	13.0163	0.665654	107.153	12.3258	0.640411	0.0923037	0.0785471	0.0148691	0.0133822	34.8842	156.833	281.124	833.164	43.6696	5.5	0.0615729	0.0239194	6.62945	1483.36	0.914275	0	0	0
avb	Avau	Oceania	not endangered	6a	620	53.8981	0	little or none	30.5258	3	0.0876129	0.954944	8	1	0.125	0.875666	0	0	1	2.01	4	1928.29	16.8406	9.377	0.0139314	11.5032	7.19482	0.568805	11.0284	7.05779	0.568805	0	0	0	0	47.8	366	299.329	64.5456	62.0822	2	0.0289855	0.0102765	6.23859	576.446	1	0	0	1
avd	Alviri-Vidari	Southern Asia	moribund	7	0	0	0	detailed	291.571	1	0.0154958	0	6	1	0.166667	0.331432	0	0	0	3.70918	9.1	6232.94	19.4218	40.659	0.230023	65.2669	18.7651	0.133333	62.1756	17.816	0.126154	0.266667	0.245573	0.376667	0.362222	38.2	90.75	291.219	933.838	73.3357	7	0.100766	0	6.36124	1035.23	0	0	0	0
ave	Avestan	Southern Asia	extinct	10	0	0	0	detailed	28829.8	4	0.00532451	0.344927	2	0	0	0.283772	0	0	0	3.70918	9.1	6232.94	19.4218	40.659	0.205676	25.1053	6.57244	0.00583333	23.8627	6.21329	0.00564904	0.164002	0.153655	0.00909722	0.00872454	38.2	51.3333	289.105	903.31	85.8677	6	0.127717	0	6.4016	1076.6	0	0	0	0
avi	Avikam	Western Africa	not endangered	5	21000	312.269	0	basic	382.045	2	0.0146322	0.733002	7	1	0.142857	0.247068	0	0	0	4.41246	4.2	1216.19	14.0612	32.647	0.164226	81.9804	6.10106	0	79.2207	5.78064	0	0	0	0	0	41	312.5	299.237	103.389	96.9967	15	0.0819672	0.0421511	4.25977	179.941	1	0	0	0
avn	Avatime	Western Africa	not endangered	5	24000	143.447	0	detailed	107.251	4	0.0876308	0.030425	19	1	0.0526316	0	0	0	0	5.94171	6.7	1299.34	15.5941	32.155	0.29876	377.455	10.8362	0.04	366.874	10.2183	0.0353846	0	0	0	0	41.2	252	298.789	112.409	52.1593	10	0.0507614	0.0301364	4.92104	371.019	1	0	0	1
avs	Aushiri	South America	extinct	10	0	0	0	little or none	10835.8	2	0.00485758	NA	3	2	0.666667	1.33e-06	0	0	1	2.86775	8.6	5082.35	21.2652	30.909	0	0.400855	0.307822	0	0.383111	0.289493	0	0	0	0.000554	0.000517	46.9	366	299.192	48.9407	9.09103	11.4	0.0369039	0.0703586	3.27698	76.7763	1	0	0	0
avt	Au	Oceania	shifting	5	8000	615.909	0	basic	219.457	5	0.0750971	0.836317	59	15	0.254237	0.816608	0	0	1	2.01	4	1928.29	16.8406	9.377	0.0712234	20.1375	6.04413	0.312	19.2821	5.80288	0.312	0	0	0	0	47.8	366	298.249	26.1627	26.8781	7.5	0.0619321	0	5.86198	798.961	1	0	0	1
avu	Avokaya	Africa	not endangered	5	65000	3233.97	0	basic	4631.45	7	0.0132006	0.684403	7	0	0	0.521266	0	0	0.438543	1.56508	5.06313	777.639	16.4947	15.4141	0.260225	29.9007	5.86353	0.000642	28.9981	5.55653	0.00028	0.132941	0.124672	0	0	44.502	263.167	298.192	113.105	63.2045	11	0.0585106	0	4.60047	312.452	1	0.561457	0	0.561457
avv	Av√°-Canoeiro	South America	moribund	8b	14	4.04578	0	detailed	3432.8	1	0.00282284	0	1	0	0	0	0	0	1	5.6488	6.9	11286.2	21.6786	40.17	0.041524	1.29649	2.9188	0.0826277	1.20125	2.62203	0.0560809	0.0929927	0.0889827	0.00145985	0.000954	46.3	250.25	298.228	94.4955	86.2393	10.25	0.0572491	0.0584807	5.13752	445.929	1	0	0	0
awa	Awadhi	Southern Asia	not endangered	5	3032000	2465.55	0	detailed	29669.6	6	0.00462714	0.414797	2	0	0	0.0260832	0	0	0.90011	3.45145	5.19023	1281.13	17.689	15.694	0.340131	1034.03	19.7869	0.924908	986.86	18.5904	0.852569	0	0	0.0374454	0.0355899	45.521	159.5	298.426	607.65	135.066	12	0.131036	0.0169642	2.93633	73.9662	0.90011	0	0	0.90011
awb	Awa (Papua New Guinea)	Oceania	not endangered	5	2050	54.0301	0	basic	289.922	5	0.0744444	0.729819	28	1	0.0357143	0.839999	0	0	1	2.01	4	1928.29	16.8406	9.377	0.0920658	27.9466	8.08216	0.434286	26.714	7.82952	0.434286	0	0	0	0	47.8	366	292.954	59.7648	35.4688	8	0.0472309	0.000292	6.95812	1916.28	1	0	0	1
awc	Cicipu	Western Africa	threatened	6a	20000	238.627	0	detailed	668.432	4	0.0399864	0.0455411	8	0	0	0.0499155	0	0	0	3.06	5.2	2292.45	13.6809	34.109	0.322087	76.6797	15.4326	0.973333	73.9398	14.8987	0.973333	0.00666667	-0.00678241	0	0	41.9	164	299.761	218.606	112.938	4	0.0305628	0	4.60471	245.197	1	0	0	1
awe	Awet√≠	South America	shifting	6b	170	361.444	0	detailed	546.894	1	0.0114552	0	5	2	0.4	2.59e-05	0	0	1	5.6488	6.9	11286.2	21.6786	40.17	0	0.112049	0.152727	0.0218182	0.108038	0.152727	0.0218182	0	0	0	0	46.3	271	297.521	107.636	83.3968	10	0.0575914	1.67e-09	3.81551	154.924	1	0	0	0
awh	Awbono	South-Eastern Asia	threatened	6b	100	6.74592	0	little or none	531.322	6	0.0566666	0.593986	17	8	0.470588	0.221589	0	0	0	3.23872	7.6	3122.36	16.5116	40.073	0	19.5702	5.29	0.636	19.3647	5.25488	0.636	0	0	0	0	45.6	365	300.2	59.0821	10.5112	1	0.00961539	0.0044152	5.72872	2090.65	1	0	1	0
awi	Aekyom	Oceania	not endangered	5	8000	1792.93	0	basic	4738.54	6	0.0181759	0.858395	8	0	0	0.160164	0	0	1	2.01	4	1928.29	16.8406	9.377	0	4.48164	2.16587	0.0778947	4.26516	2.10337	0.0778947	0	0	0.000211	0.000211	47.8	349	299.807	76.7201	13.7922	4	0.0285714	0.116299	6.164	2511.88	1	0	0	1
awk	Awabakal	Australia and New Zealand	extinct	9	0	0	0	basic	7875.89	4	0.0062392	0	3	1	0.333333	0	0	0	0	5.08313	12.4	52022.1	25.0324	4.375	0.320916	403.109	14.3441	0.0341538	376.238	13.4512	0.0341538	0.0816154	0.0759495	0.188923	0.174779	32.8	269.5	290.449	404.464	30.7338	14.6	0.126634	0.0312109	5.75558	593.157	1	0	0	1
awm	Arawum	Oceania	moribund	6b	60	2.77704	0	little or none	31.4518	2	0.0772682	0.784779	61	11	0.180328	0.726945	0	0	1	2.01	4	1928.29	16.8406	9.377	0.103935	15.9357	9.82731	0.96	15.2725	9.6331	0.96	0	0	0	0	47.8	366	298.315	36.982	48.805	5	0.0332795	0.0285565	7.11036	2141.66	1	0	0	1
awn	Awngi	Africa	not endangered	4	489000	5516.33	0	basic	13214.3	4	0.00666135	0.469453	4	1	0.25	0.0501295	0	0	0	5.07306	2.3	341.554	17.9179	13.877	0.089606	103.446	10.2145	0.600075	98.8588	9.85822	0.596251	0.013823	0.0128613	0	0	32.4	210	294.746	182.44	109.866	5	0.042735	0	6.17469	1224.56	1	0	0	1
awo	Awak	Western Africa	not endangered	6a	6000	25.2414	0	little or none	68.6895	3	0.0707086	0.707975	31	7	0.225806	0.16187	0	0	0	3.06	5.2	2292.45	13.6809	34.109	0.25301	237.095	16.1365	0.946667	228.739	15.5904	0.944615	0.00333333	0.0025	0	0	41.9	148.25	300.098	219.885	110.892	1.5	0.0114949	0.031999	5.29129	526	1	0	0	1
awr	Awera	South-Eastern Asia	shifting	7	70	8.81334	0	basic	479.335	4	0.0340258	0.725687	11	7	0.636364	0.0491294	0	0	0	3.23872	7.6	3122.36	16.5116	40.073	0.0310848	4.248	3.41177	0.242222	4.1611	3.34089	0.242222	0	0	0	0	45.6	366	300.281	27.0948	11.563	0	0	0.00201589	6.41744	962.669	1	0	1	0
aws	South Awyu	South-Eastern Asia	threatened	6b	9340	1078.38	0	basic	1988.97	6	0.0173662	0.885518	11	8	0.727273	0.230323	0	0	0	3.23872	7.6	3122.36	16.5116	40.073	0	8.93915	4.45432	0.339753	8.80015	4.36299	0.339753	0	0	0	0	45.6	267	299.878	82.9206	36.2138	2.5	0.0333588	0.000737	2.67911	32.451	1	0	1	0
awt	Arawet√©	South America	shifting	6b	280	21764.2	0	detailed	7338.45	3	0.00715046	0.000376	3	2	0.666667	0.000376	0	0	1	5.6488	6.9	11286.2	21.6786	40.17	0.0626413	0.0608215	0.454119	0.000408	0.0550111	0.380705	0.000366	0	0	0	0	46.3	316.333	297.841	42.3037	68.8291	9	0.04	0	4.13059	145.098	1	0	0	0
awu	Central Awyu	South-Eastern Asia	not endangered	6a	7500	1004.7	0	little or none	4793.61	9	0.0275846	0.928873	10	5	0.5	0.208741	0	0	0	3.23872	7.6	3122.36	16.5116	40.073	0	8.13425	3.39707	0.257801	8.00777	3.3331	0.257769	0	0	0	0	45.6	316	299.91	86.1053	16.6269	0	0	0	3.63889	949.441	1	0	1	0
awv	Kia River Awyu	South-Eastern Asia	threatened	6a	2300	388.212	0	little or none	1497.26	4	0.0224462	0.79782	9	6	0.666667	0.257307	0	0	0	3.23872	7.6	3122.36	16.5116	40.073	0	5.04007	1.71279	0.120656	4.96171	1.70549	0.120656	0	0	0	0	45.6	267	299.77	85.9384	26.54	2	0.0289855	0.000532	4.17968	1158.07	1	0	1	0
aww	Auwon	Oceania	shifting	6a	400	39.2753	0	little or none	171.049	0	0	0	46	8	0.173913	0.817532	0	0	1	2.01	4	1928.29	16.8406	9.377	0.0441027	3.26118	4.56	0.365714	3.08798	4.435	0.365714	0	0	0	0	47.8	366	299.808	32.8441	24.8072	4	0.0384615	0	5.86198	798.961	1	0	0	1
awx	Awara	Oceania	not endangered	6a	1900	79.1146	0	detailed	210.641	4	0.0589215	0.506084	53	12	0.226415	0	0	0	1	2.01	4	1928.29	16.8406	9.377	0.0876751	18.4538	5.62114	0.222222	17.7301	5.42955	0.222222	0	0	0	0	47.8	366	292.862	51.1605	35.8748	7	0.0421687	0.0118475	7.23355	1785.09	1	0	0	1
awy	Edera Awyu	South-Eastern Asia	threatened	6b	3870	508.216	0	little or none	1778.54	6	0.0353471	0.869206	10	7	0.7	0.265744	0	0	0	3.23872	7.6	3122.36	16.5116	40.073	0	7.80275	2.26254	0.130141	7.68143	2.22053	0.130141	0	0	0	0	45.6	267	299.829	83.2669	33.7287	2	0.0289855	7.33e-07	2.97802	126.987	1	0	1	0
axg	Mato Grosso Ar√°ra	South America	extinct	9	150	13.2066	0	little or none	43828.5	1	0.00120574	NA	1	0	0	0	0	0	1	5.6488	6.9	11286.2	21.6786	40.17	0.0776302	8.7712	4.95988	0.447419	8.61346	4.87542	0.445527	0.0188599	0.0162156	0.00492343	0.00485385	46.3	277.5	297.383	83.9422	80.9616	9.8	0.0556127	0.0546707	4.04269	143.945	1	0	0	0
axk	Yaka (Central African Republic)	Africa	threatened	5	30000	2117.64	0	basic	72249	25	0.00852135	0.633483	4	2	0.5	0.201703	0	0	0.000258	4.05517	5.9049	2625.78	17.718	33.7804	0.00519357	11.4858	1.49218	0	11.3949	1.45759	-0.000224	0.000289	0.000271	0	0	46.8005	324.417	297.806	60.0077	39.7735	9.66667	0.0498447	0	3.49801	125.283	1	0	0	0.00136935
axx	Xaragure	Oceania	threatened	7	760	29.8519	0	basic	1248.86	2	0.00868778	0.824827	7	5	0.714286	0.717309	0	0	1	5.50028	10.9	41283	20.4982	32.896	0.210504	4.89029	4.62428	0.12	4.69475	4.2811	0.0902564	0	0	0	0	29.4	304	294.323	207.641	35.8368	4	0.153846	0.0241246	5.11266	264.999	1	0	0	0
aya	Awar	Oceania	moribund	7	1090	59.6609	0	detailed	35.5597	2	0.0639418	0.384835	31	7	0.225806	0.85179	0	0	1	2.01	4	1928.29	16.8406	9.377	0.0739755	18.2699	8.78407	0.740324	17.5722	8.57819	0.740058	0	0	0	0	47.8	366	299.98	23.9118	35.3076	2	0.0206186	0.000283	5.11051	897.249	1	0	0	1
ayb	Ayizo Gbe	Western Africa	not endangered	6a	227000	396.399	0	basic	2306.11	8	0.0296209	0.511148	15	0	0	0.748436	0	0	1	4.27158	2.8	1043.96	17.0632	37.493	0.307419	597.797	10.7113	0.0164211	583.755	10.1141	0.0117571	0	0	0.0193684	0.0193123	44.7	243	300.339	127.086	69.7522	7	0.0416667	0.0446647	4.76566	227.75	1	0	0	0
ayc	Southern Aymara	South America	not endangered	6a	219000	46545.4	0	detailed	9295.17	2	0.00469615	0.0545936	2	1	0.5	0.0545936	0	0	1	2.87272	8.60523	5113.42	21.2717	30.8637	0.131581	4.38347	3.98445	0.000532	4.13015	3.76876	0.000532	0.163644	0.153358	0.00755319	0.00729078	46.8936	39.75	281.466	167.893	128.96	6	0.125	0	7.00296	2683	1	0	0	0
ayd	Yintyinka-Ayabadhu	Australia and New Zealand	nearly extinct	10	0	0	0	basic	4978.38	5	0.017691	0	8	5	0.625	0	0	0	0	5.08313	12.4	52022.1	25.0324	4.375	0.0812442	0.00248659	1.09267	0	0.00232088	1.02438	0	0.0665	0.0623438	0	0	32.8	162.5	299.561	226.276	122.288	1.66667	0.0173423	0	4.45361	223.488	1	0	0	1
aye	Ayere	Western Africa	threatened	6a	3000	8.73642	0	little or none	155.129	5	0.102336	0.00826108	24	0	0	0.130037	0	0	0	3.06	5.2	2292.45	13.6809	34.109	0.343474	344.128	11.4511	0	331.298	10.7808	0	0	0	0	0	41.9	239	298.071	144.705	73.55	5	0.0322581	0	5.07229	320.477	1	0	0	1
ayg	Ginyanga	Western Africa	not endangered	6a	12000	184.772	0	basic	588.583	6	0.0606615	0.699287	13	0	0	0.684072	0	0	0	4.4232	4.3	534.044	15.0553	31.064	0.189936	115.759	8.03798	0.0216667	111.347	7.60675	0.0216667	0.08	0.0747917	0	0	42.1	217	299.707	137.311	75.5277	10.5	0.058903	0	4.99816	376.932	1	0	0	0
ayi	Leyigha	Western Africa	not endangered	6a	10000	26.627	0	little or none	17.2483	4	0.242078	0.738557	29	2	0.0689655	0	0	0	0	3.06	5.2	2292.45	13.6809	34.109	0.360571	295.917	11.8786	0.04	284.566	11.1065	0.00615385	0	0	0	0	41.9	296	300.378	110.687	70.0378	26	0.115044	0.0834869	4.74139	348.853	1	0	0	1
ayk	Akuku	Western Africa	not endangered	6a	0	0	0	little or none	153.868	5	0.0979739	0.431646	29	1	0.0344828	0.228436	0	0	0	3.06	5.2	2292.45	13.6809	34.109	0.324963	633.797	10.3543	0	609.717	9.75826	0	0	0	0	0	41.9	239	298.419	144.8	74.4945	3.5	0.0234283	0.0227363	5.16767	351.457	1	0	0	1
ayo	Ayoreo	South America	shifting	5	4300	21746.9	0	basic	70112.4	11	0.00459906	0.0278204	1	0	0	0	1	1	1	5.06135	7.75356	3713.04	21.0547	27.4951	0.122318	0.620036	2.08466	0.0931299	0.597242	1.98954	0.0918786	0.0568595	0.0529447	1.42e-05	1.42e-05	45.959	194.929	298.84	272.658	55.7716	6.83333	0.0475072	0.000611	3.51151	150.657	1	0	0	0
ayq	Ayi (Papua New Guinea)	Oceania	shifting	6a	430	39.6195	0	little or none	142.455	2	0.0408708	0.61777	56	14	0.25	0.851207	0	0	1	2.01	4	1928.29	16.8406	9.377	0.0504194	20.2801	2.23333	0.0333333	19.4195	2.10833	0.0333333	0	0	0	0	47.8	366	299.843	24.49	25.0407	4	0.0434783	0	5.86198	798.961	1	0	0	1
ayr	Central Aymara	South America	threatened	6b	2589000	1.55091e+06	0	detailed	252678	8	0.00225534	0.0272724	0	0	0	0	0	0	1	5.22921	8.86883	7088.54	21.8778	26.4986	0.192951	16.7669	4.22688	0.0217519	15.9262	3.99228	0.0215013	0.0885366	0.0828348	0.00504298	0.00487106	45.3691	50.8333	282.592	239.117	109.125	5.62963	0.0881192	0	6.40593	2120.7	1	0	0	0
ayt	Bataan Ayta	South-Eastern Asia	shifting	6b	1000	0.478781	0	little or none	69.8788	1	0.022777	0	4	0	0	0.544672	0	0	1	2.59534	9	2217.47	17.1724	16.385	0.374616	618.432	19.0206	0.74	596.042	18.1505	0.733846	0	0	0.06	0.0533333	41.6	253	299.965	87.6205	111.372	2	0.025	0.0344361	5.94168	378.296	1	0	0	1
ayu	Ayu	Western Africa	moribund	8a	800	3.90472	0	basic	0.26195	0	0	0	36	2	0.0555556	0.142502	0	0	0	3.06	5.2	2292.45	13.6809	34.109	0.245639	159.842	10.0349	0.16	153.908	9.53396	0.16	0.035	0.0315625	0	0	41.9	192	298.456	161.447	98.7443	2	0.0141844	0	5.53227	684.935	1	0	0	1
ayz	Maybrat-Karon	South-Eastern Asia	not endangered	5	20000	1294.83	0	detailed	8377.77	11	0.0282482	0.80725	9	4	0.444444	0.778822	0	0	0	3.23872	7.6	3122.36	16.5116	40.073	0.170246	17.5176	3.80036	0.174054	17.3008	3.6632	0.171818	0	0	0	0	45.6	366	298.189	57.3003	15.418	5	0.0684932	0.0251079	6.01215	649.773	1	0	1	0
aza	Azha	Asia	not endangered	6a	53000	391.441	0	basic	1727.85	4	0.0224971	0.803075	17	11	0.647059	0.00929698	0	0	1	3.66	7.3	4550.45	19.5756	41.757	0.31398	128.078	14.8184	0.796571	120.707	14.1176	0.773495	0.00114286	0.000955	0	0	42.7	293.5	288.972	468.19	84.1238	22	0.115639	0.00107116	6.08914	880.93	1	0	0	0
azb	South Azerbaijani	Arab	not endangered	3	16660000	516104	0	detailed	132091	12	0.00315139	0.671511	2	2	1	0.428122	0	0	0.00480213	3.71271	9.07549	6253.58	19.4248	40.5223	0.252284	78.0633	10.5415	0.151028	73.6608	9.95808	0.146437	0.289033	0.268094	0.0418247	0.0402488	38.1711	129.444	284.403	913.778	63.1974	7.2	0.0923057	0	6.41594	1263.54	0.00381303	0.00381303	0	0
azg	San Pedro Amuzgos Amuzgo	Central America	not endangered	6b	3480	66.6047	0	basic	58.1284	3	0.095496	0.00051	16	6	0.375	0.00148842	0	0	1	5.1031	8.2	9587.64	22.674	29.114	0.294749	113.474	9.5406	0.28	108.868	8.68243	0.207692	0	0	0	0	46.1	195	299.106	129.494	112.964	11	0.0678733	0.0308164	6.84426	2254.43	1	0	0	0
azj	North Azerbaijani	Europe	not endangered	1	7094000	65504.9	0	detailed	86057.3	15	0.00282858	0.517937	0	0	0	0	0	0	0.994287	2.60933	10.8434	5867.29	18.3208	4.73546	0.30721	108.422	12.2523	0.444416	102.674	11.5018	0.414612	0.109399	0.102053	0.0191948	0.0172459	29.5748	110.5	285.142	878.181	38.9516	4.9	0.0583881	0.0503366	7.00147	2275.46	0.0906447	0	0	0
azm	Ipalapa Amuzgo	Central America	threatened	7	900	16.9336	0	basic	42.6306	3	0.113329	0.000579	16	6	0.375	0.00156841	0	0	1	5.1031	8.2	9587.64	22.674	29.114	0.296599	72.2654	9.35161	0.16	69.3578	8.44464	0.0830769	0	0	0	0	46.1	195	298.747	131.716	112.77	11	0.0678733	0.0381936	6.84426	2254.43	1	0	0	0
azo	Awing	Africa	not endangered	5	19000	73.9119	0	basic	116.012	7	0.118138	0.91013	50	7	0.14	0.817992	0	0	0	2.76802	5.3	1286.52	16.6852	41.84	0.258689	400.219	10.2971	0.173333	385.169	9.52939	0.127179	0	0	0	0	43.1	289	293.68	143.85	72.5566	53	0.197761	0.00825796	5.9251	1106.72	1	0	0	1
azt	Faire Atta	South-Eastern Asia	shifting	6b	300	2.17102	0	little or none	54.5594	3	0.0909212	0.110208	14	3	0.214286	0.14423	0	0	1	2.59534	9	2217.47	17.1724	16.385	0.284078	26.0505	9.52	0.58	24.6905	9.22125	0.58	0	0	0	0	41.6	293	298.453	184.726	68.3873	5	0.047619	0.0805487	6.30897	777.369	1	0	0	1
azz	Highland Puebla Nahuatl	Central America	not endangered	5	125000	600.945	0	detailed	516.86	2	0.0218603	0.000662	12	4	0.333333	0.00335251	0	0	1	5.1031	8.2	9587.64	22.674	29.114	0.316602	165.094	10.4742	0.0890909	155.244	9.73262	0.0625175	0.236364	0.224489	0	0	46.1	266	295.872	300.999	62.0413	30	0.140845	0.0171136	6.81744	1915.41	1	0	0	0
baa	Babatana	Oceania	not endangered	5	7070	867.396	1	basic	1998.59	2	0.00458447	0.0334013	2	1	0.5	0.0334013	0	0	0	9.41694	5.1	1329.96	17.4262	17.518	0	7.73756	5.38764	0.341091	7.44064	5.22223	0.333986	0	0	0	0	42.1	366	299.437	35.8755	17.1584	6	0.109091	0	5.46427	187.983	1	0	0	1
bab	Bainounk-Gujaher	Western Africa	threatened	6a	8860	88.577	0	detailed	1148.66	0	0	0	16	3	0.1875	0.511749	0	0	0	1.93094	2.6	555.605	15.0474	29.345	0.33025	37.459	7.75788	0.0334884	35.4251	7.31075	0.0314848	0.0376744	0.0353634	0	0	42.2	149.5	299.438	108.006	145.563	8	0.0522629	0.0270237	3.05285	46.4896	1	0	0	0
bac	Badui	South-Eastern Asia	not endangered	6a	20000	12.7372	0	little or none	808.714	1	0.00456298	0	3	1	0.333333	0.678293	0	0	0	3.23872	7.6	3122.36	16.5116	40.073	0.322916	798.085	18.1579	0.422857	758.179	16.9608	0.366044	0	0	0.0742857	0.0702857	45.6	312	296.618	45.8053	42.2564	19.6	0.10573	0.0151719	5.91464	478.843	1	0	1	0
bae	Bar√©	South America	nearly extinct	8b	240	553.319	0	basic	8729.6	1	0.00177577	0	4	3	0.75	0.570937	0	0	1	4.65937	7.81234	11913	21.2204	33.6437	0.00757593	0.368276	0.323525	0.00502857	0.358643	0.315239	0.00502857	0	0	0	0	43.2073	366	299.578	45.9655	26.8311	12	0.0474308	0.0710518	4.17318	320.488	1	0	0	0
baf	Nubaca	Africa	shifting	6b	4500	106.123	0	basic	16.7832	2	0.127448	0.823812	19	8	0.421053	0	0	0	0	2.76802	5.3	1286.52	16.6852	41.84	0.281331	32.9985	6.11368	0	31.3115	5.39792	-0.0592308	0	0	0	0	43.1	307	298.566	107.088	67.5732	18	0.0666667	0.0549333	5.51394	786.69	1	0	0	1
bag	Tuki	Africa	not endangered	6a	26000	790.741	0	basic	1232.8	9	0.0318019	0.807869	19	7	0.368421	0	0	0	0	2.76802	5.3	1286.52	16.6852	41.84	0.209491	12.4978	7.52729	0.0689362	11.9537	7.12506	0.0642226	0	0	0	0	43.1	290	298.177	91.8921	68.6124	14.5	0.0587224	0.0843769	4.93491	655.837	1	0	0	1
baj	Barakai	South-Eastern Asia	not endangered	6a	4450	317.331	1	little or none	58.6815	0	0	0	7	1	0.142857	0.755856	0	0	0	3.23872	7.6	3122.36	16.5116	40.073	0.0980426	14.0232	5.03393	0.32	13.5232	4.85886	0.32	0	0	0	0	45.6	331	300.26	78.6512	40.5283	2	0.0392157	0.0436462	4.31922	40.6404	1	0	1	0
bak	Bashkir	Europe	threatened	4	1150000	25360.8	0	detailed	104852	3	0.000636	0.133926	1	0	0	0	0	0	1	3.82025	11.5	11087.8	18.6975	20.561	0.235026	26.0618	9.94006	0.558267	24.2748	9.37893	0.526781	0.0113236	0.00989708	0.0244806	0.0227605	35.4	144	275.56	1218.93	35.513	1.25	0.019476	0.0405874	4.70294	297.823	1	0	0	0
bam	Bambara	Western Africa	not endangered	4	4005500	62675.4	0	detailed	137322	17	0.00440067	0.742605	2	0	0	0	1	1	0	3.54641	2.05987	700.597	15.198	30.5643	0.268399	73.2901	11.0794	0.600116	71.1795	10.6441	0.599738	0.11842	0.0967122	0.00226333	0.00218789	37.9844	165.5	300.539	259.763	125.917	1.6875	0.0173983	0	3.87927	91.089	1	0	0	0
ban	Balinese	South-Eastern Asia	not endangered	5	3330000	3759.15	1	detailed	5888.95	2	0.00338122	0.0922772	2	1	0.5	0.0175127	0	0	0	3.23872	7.6	3122.36	16.5116	40.073	0.367487	915.708	16.255	0.406359	876.045	15.3552	0.385247	0	0	0.0728205	0.0694154	45.6	256	297.336	62.7676	63.3894	12.8	0.0883739	0.0257968	6.238	415.723	1	0	1	0
bao	Waimaha	South America	shifting	5	539	258.926	0	basic	2621.43	7	0.0251423	0.000195	9	3	0.333333	0.286495	0	0	1	4.57075	7.35335	6798.54	21.4163	34.7371	0	2.23374	0.344463	0	2.19046	0.344463	0	0	0	0	0	49.4734	366	298.797	52.5023	20.0357	9.5	0.0401513	0.0157489	3.58189	80.1828	1	0	0	0
bap	Bantawa	Southern Asia	shifting	6b	147400	299.991	0	detailed	1623.79	17	0.0418678	0.22285	38	27	0.710526	0	0	0	0.0595783	3.6869	3.42511	637.988	17.2964	15.8453	0.246805	153.511	12.7986	0.465882	144.346	12.0062	0.429321	0	0	0	0	37.7041	186.5	292.033	430.344	100.752	19.75	0.11025	0.0809052	6.08483	2185.36	0.0595783	0	0	0.0595783
bar	Bavarian	Europe	threatened	5	14080000	38586.5	0	detailed	52233	3	0.00199695	0.486595	2	0	0	0.00052	0	0	0.0190754	4.95006	12.8952	42805.7	23.4678	2.90211	0.331694	158.142	16.6683	0.312412	148.306	15.6396	0.277812	0.052356	0.0491191	0.121049	0.114016	28.8044	209.375	279.627	679.445	28.5679	1.2	0.0135926	0.0624023	5.98594	1278.03	0	0	0	0
bas	Basa (Cameroon)	Africa	not endangered	5	230000	11437	0	detailed	16015.3	17	0.0210541	0.583436	3	1	0.333333	0	0	0	0	2.76802	5.3	1286.52	16.6852	41.84	0.256802	83.3304	7.63494	0.000124	80.6004	7.08781	-0.0227959	0	0	0.00643963	0.00611765	43.1	294.75	298.56	105.48	66.0372	27	0.0978261	0.0744231	5.583	719.079	1	0	0	1
bau	Bada (Nigeria)	Western Africa	not endangered	6a	40000	328.055	0	basic	620.838	5	0.0391591	0.795585	16	5	0.3125	0	0	0	0	3.06	5.2	2292.45	13.6809	34.109	0.281229	85.956	13.8493	0.891667	82.707	13.3809	0.891667	0.0254167	0.0116146	0	0	41.9	182	298.611	198.903	103.769	3.5	0.0252081	0	5.05585	819.197	1	0	0	1
bav	Vengo	Africa	not endangered	5	27000	128.652	0	detailed	143.437	6	0.116796	0.737135	54	11	0.203704	0.791828	0	0	0	2.76802	5.3	1286.52	16.6852	41.84	0.215419	327.151	11.5738	0.36	314.523	10.6309	0.285538	0	0	0	0	43.1	289	293.844	133.878	74.363	53	0.197761	0.00329464	5.82976	1108.04	1	0	0	1
baw	Bambili-Bambui	Africa	not endangered	6a	10000	46.1643	0	detailed	111.772	4	0.0848392	0.824035	61	14	0.229508	0.795796	0	0	0	2.76802	5.3	1286.52	16.6852	41.84	0.225988	400.382	12.3013	0.03	385.327	11.3456	-0.0153846	0	0	0	0	43.1	289	295.198	127.612	75.5658	53	0.197761	0.00218335	5.9251	1106.72	1	0	0	1
bax	Bamun	Africa	not endangered	3	215000	1791.74	0	detailed	7089.91	11	0.0263216	0.748633	15	1	0.0666667	0.735529	0	0	0	2.76802	5.3	1286.52	16.6852	41.84	0.204872	87.1772	7.96525	0.00487805	83.545	7.4472	-0.0116001	0	0	0	0	43.1	281	296.335	130.872	74.4567	20	0.0943396	0.065184	5.85862	1160.12	1	0	0	1
bay	Batuley	South-Eastern Asia	threatened	6b	3640	259.57	1	detailed	19.5898	0	0	0	5	1	0.2	0.741465	0	0	0	3.23872	7.6	3122.36	16.5116	40.073	0.000406	14.0232	4.01782	0.284	13.5232	3.89077	0.284	0	0	0	0	45.6	365	300.167	81.5721	29.48	2	0.030303	0.069894	4.87442	70.091	1	0	1	0
bba	Baatonum	Western Africa	not endangered	3	560000	11002.1	0	basic	33159	17	0.00924139	0.289126	2	0	0	0.933025	0	0	0.839935	4.07765	3.18416	1243.8	16.5218	36.9513	0.245438	59.2309	8.29489	0.270878	57.5713	7.94837	0.270878	0.0356639	0.0334345	0.00102026	0.000974	44.2518	198.75	299.89	179.471	98.3287	8.66667	0.061311	0	4.24385	199.341	1	0	0	0.160065
bbb	Barai	Oceania	not endangered	5	800	74.0562	0	detailed	1165.97	5	0.0289156	0.655203	20	2	0.1	0	0	0	1	2.01	4	1928.29	16.8406	9.377	0.0407421	10.3498	3.0625	0.0933333	9.92434	2.93349	0.0926282	0	0	0	0	47.8	366	293.089	73.1102	31.7201	6	0.0383835	2.62e-06	7.01399	1962.1	1	0	0	1
bbc	Batak Toba	South-Eastern Asia	threatened	6b	2000000	18353.9	0	detailed	15797.8	5	0.00593724	0.640259	2	1	0.5	0.961237	0	0	0	3.23872	7.6	3122.36	16.5116	40.073	0.268415	124.178	11.7427	0.580095	117.253	11.1315	0.553651	0.000396	0.000347	0	-6.76e-05	45.6	366	295.845	35.5235	29.7257	35	0.16958	0.0237578	6.28471	1110.29	1	0	1	0
bbd	Bau	Oceania	threatened	6a	3150	96.3145	0	little or none	42.4558	5	0.156713	0.652548	75	21	0.28	0.740946	0	0	1	2.01	4	1928.29	16.8406	9.377	0.0709845	51.526	10.9396	0.68	49.4018	10.5534	0.68	0	0	0	0	47.8	366	298.425	39.5086	40.0768	2	0.0129032	0.0173333	7.11036	2141.66	1	0	0	1
bbe	Bangba	Africa	not endangered	6a	11000	897.951	0	basic	2215.55	5	0.0178115	0.724385	7	1	0.142857	0.502775	0	0	1	2.00682	5.4	334.022	16.624	21.58	0.536116	16.3117	7.51751	0.00131868	15.8221	7.10417	0.00131868	0	0	0	0	42.2	282.75	297.774	86.1555	48.3542	11.6667	0.0486565	0.0448831	3.78348	166.702	1	0	0	0
bbf	Baibai	Oceania	shifting	6a	340	49.4135	0	little or none	273.879	4	0.0602511	0.694752	36	12	0.333333	0.14274	0	0	1	2.01	4	1928.29	16.8406	9.377	0.0394059	5.76913	2.505	0.072	5.50388	2.37994	0.072	0	0	0	0	47.8	366	299.247	38.5142	22.8409	6.5	0.0591161	7.11e-08	6.10312	988.931	1	0	0	1
bbg	Barama	Africa	threatened	6a	6000	1385.47	0	little or none	2314.68	4	0.014998	0.84139	4	1	0.25	0.644626	0	0	0	3.0134	7.6	9258.88	18.264	71.578	0.182493	5.08095	4.36733	0	4.86049	4.13882	-0.000642	0.00461538	0.00432692	0.032967	0.031033	39.3	285.333	298.47	141.522	75.2481	11.4	0.061615	0.044168	5.19776	299.768	1	0	0	0
bbh	Bugan	Asia	threatened	6a	2700	21.5112	0	detailed	227.901	1	0.0167819	0	20	11	0.55	0.635126	0	0	1	3.66	7.3	4550.45	19.5756	41.757	0.367904	80.1173	14.8964	0.697778	75.5066	14.0326	0.655385	0	0	0	0	42.7	309	289.572	488.795	84.5005	23	0.1133	1.2e-07	6.1236	1143.03	1	0	0	0
bbi	Barombi	Africa	shifting	6b	3000	13.1509	0	basic	181.932	3	0.0339814	0.665598	15	7	0.466667	0.66946	0	0	0	2.76802	5.3	1286.52	16.6852	41.84	0.275728	211.659	9.07348	0	203.771	8.42972	-0.0246154	0	0	0	0	43.1	299.5	298.755	78.1426	64.2723	47	0.157967	0.0426758	5.84807	670.632	1	0	0	1
bbj	Ghom√°l√°'	Africa	not endangered	5	260000	1261.37	0	detailed	940.843	8	0.046839	0.828515	27	3	0.111111	0.806207	0	0	0	2.76802	5.3	1286.52	16.6852	41.84	0.281255	453.349	12.2253	0.00111111	430.968	11.3322	-0.0357265	0	0	0.00111111	0.000741	43.1	289	295.784	133.102	70.75	51	0.183073	0.0278367	6.41048	1330.72	1	0	0	1
bbk	Babanki	Africa	not endangered	5	39000	187.187	0	detailed	235.485	8	0.0961347	0.738569	65	14	0.215385	0.791254	0	0	0	2.76802	5.3	1286.52	16.6852	41.84	0.216916	358.24	9.00294	0.07	344.533	8.2665	0.025	0	0	0	0	43.1	289	294.29	131.185	74.6354	53	0.197761	0.00120448	5.9251	1106.72	1	0	0	1
bbl	Bats	Arab	moribund	7	3420	130.735	0	detailed	195.376	1	0.0119552	0	4	2	0.5	0.0232985	0	0	1	2.69687	12.2	3233.3	18.7229	15.162	0.216933	25.3326	7.90318	0.133333	22.9116	7.43979	0.128547	0.00777778	0.00673611	0	0	38.9	174	283.761	787.164	44.0014	9	0.09375	0.000484	6.95515	2123.05	0	0	0	0
bbm	Babango	Africa	threatened	6a	2550	144.506	0	basic	7362.77	5	0.0128586	0.684442	8	0	0	0.61819	0	0	1	2.00682	5.4	334.022	16.624	21.58	0.10443	16.6325	3.89694	0	16.1304	3.71575	0	0	0	0	0	42.2	320.75	298.269	44.0771	34.53	9.25	0.0485569	0.0304844	4.18546	126.641	1	0	0	0
bbn	Uneapa	Oceania	not endangered	6a	10000	1625.29	1	basic	32.6948	0	0	0	1	0	0	0	0	0	1	2.01	4	1928.29	16.8406	9.377	NA	6.15276	NA	NA	5.87537	NA	NA	NA	NA	NA	NA	47.8	366	299.294	21.9216	59.2395	1	0.0153846	NA	5.47728	429.607	1	0	0	1
bbo	Northern Bobo Madar√©	Western Africa	not endangered	6a	60000	1020.99	0	basic	3929.72	4	0.015279	0.807877	5	0	0	0.770706	0	0	0.585446	4.08221	1.64873	663.729	15.2578	26.7223	0.244936	43.9827	10.9886	0.629434	42.4126	10.5927	0.629434	0.0607547	0.0516509	0	0	39.0416	134	300.416	250.787	116.597	1.25	0.0119172	0	4.13635	147.605	1	0	0	0
bbp	West Central Banda	Africa	not endangered	6a	7500	637.437	0	detailed	3100.22	8	0.0148266	0.848984	4	0	0	0.820584	0	0	0	1.30079	3.63972	462.817	15.5657	20.5396	0.232362	5.02275	4.20584	0	4.79603	3.98888	-0.000117	0.0228244	0.0213979	0	0	50.3126	243.625	297.501	89.0674	68.6575	6.5	0.0447439	0.0383814	4.48946	208.885	1	0.0331024	0	0.0331024
bbq	Bamali	Africa	not endangered	5	10800	42.9615	0	little or none	40.5185	4	0.137271	0.997681	40	3	0.075	0.821969	0	0	0	2.76802	5.3	1286.52	16.6852	41.84	0.23781	272.447	12.5617	0.04	261.672	11.5416	-0.0153846	0	0	0	0	43.1	289	296.054	132.553	75.7638	53	0.197761	0.00905997	5.82976	1108.04	1	0	0	1
bbr	Girawa	Oceania	not endangered	5	4000	161.328	0	detailed	331.219	9	0.0994487	0.869521	72	18	0.25	0.706426	0	0	1	2.01	4	1928.29	16.8406	9.377	0.0586822	28.8539	7.57079	0.618462	27.7344	7.36819	0.618462	0	0	0	0	47.8	366	297.667	38.6066	41.9	2	0.0129032	0.0424601	7.11036	2141.66	1	0	0	1
bbs	Bakpinka	Western Africa	shifting	8b	4000	10.3362	0	little or none	137.345	5	0.100051	0.47568	27	5	0.185185	0.161975	0	0	0	3.06	5.2	2292.45	13.6809	34.109	0.354646	40.9967	6.61851	0	39.424	5.86985	-0.0695385	0	0	0	0	41.9	296	299.423	90.1281	65.3289	24	0.0948617	0.051545	4.6714	370.452	1	0	0	1
bbt	Mburku	Western Africa	not endangered	6a	12000	84.1445	0	little or none	68.6892	3	0.0952164	0.00953365	17	6	0.352941	0.03558	0	0	0	3.06	5.2	2292.45	13.6809	34.109	0.337386	81.9022	15.2996	0.82	79.0158	14.7646	0.82	0	0	0	0	41.9	134	298.989	245.471	123.031	1	0.00900901	0	4.77212	567.365	1	0	0	1
bbu	Kulung (Nigeria)	Western Africa	threatened	6a	40000	481.937	0	basic	486.287	8	0.064733	0.467809	27	7	0.259259	0.532871	0	0	0	3.06	5.2	2292.45	13.6809	34.109	0.213659	51.3377	13.9796	0.810909	49.3751	13.4855	0.810909	0.0359091	0.0226989	0	0	41.9	198	300.734	194.315	101.294	3.33333	0.0252613	0.0233756	5.45785	888.029	1	0	0	1
bbv	Karnai	Oceania	not endangered	6a	920	38.6896	1	basic	7.88248	1	0.0552757	0	9	0	0	0.851902	0	0	1	2.01	4	1928.29	16.8406	9.377	0.0541757	23.779	7.68913	0.4	22.6993	7.44606	0.4	0	0	0	0	47.8	366	299.085	42.8717	40.8684	7	0.0409357	0	6.7183	1204.57	1	0	0	1
bbw	Baba	Africa	not endangered	6a	24500	113.47	0	detailed	87.4268	5	0.127461	0.686116	39	4	0.102564	0.828584	0	0	0	2.76802	5.3	1286.52	16.6852	41.84	0.217293	272.434	11.0762	0.088	261.66	10.1094	0.0227692	0	0	0	0	43.1	289	295.445	133.504	75.8528	53	0.197761	0.00556791	5.82976	1108.04	1	0	0	1
bby	Befang	Africa	threatened	6a	2980	25.4247	0	detailed	103.123	7	0.150082	0.728377	57	21	0.368421	0.417364	0	0	0	2.76802	5.3	1286.52	16.6852	41.84	0.201148	48.1971	8.14903	0	46.1985	7.70159	0	0	0	0	0	43.1	263	297.615	109.139	77.1899	39.5	0.170309	0.0265015	5.9251	1106.72	1	0	0	1
bca	Central Bai	Asia	not endangered	6a	800000	9141.88	0	detailed	21732	8	0.00746822	0.00850661	4	2	0.5	0	0	0	1	3.66	7.3	4550.45	19.5756	41.757	0.210615	115.631	10.4871	0.32114	108.663	9.98765	0.317502	0.0101482	0.00949758	0.0173318	0.0171676	42.7	265	285.49	476.038	62.8042	19	0.105074	0.0109294	6.65851	1273.38	1	0	0	0
bcc	Southern Balochi	Southern Asia	not endangered	5	3305000	202292	0	basic	197539	8	0.00216245	0.610796	1	0	0	0	0	0	0	3.20624	7.27928	4067.7	18.7278	29.7749	0.146592	20.2245	4.54042	0.00413651	19.1503	4.30264	0.00406994	0.00744623	0.0069777	0.00350805	0.00339335	36.5436	15.3333	298.601	625.625	81.2187	6.55	0.132465	0	5.92509	1233.76	0.413977	0.00023	0	0.413747
bcd	North Babar	South-Eastern Asia	threatened	6b	1000	55.5192	1	little or none	172.279	1	0.0169095	0	10	9	0.9	0.821585	0	0	0	3.23872	7.6	3122.36	16.5116	40.073	0.0759561	18.0118	9.43434	0.773333	17.13	9.18136	0.773333	0	0	0	0	45.6	263	298.529	98.5981	72.9379	1	0.04	0	3.99559	64.129	1	0	1	0
bce	Bamenyam	Africa	not endangered	6a	4000	15.4724	0	basic	75.8116	4	0.104461	0.963904	42	3	0.0714286	0.844315	0	0	0	2.76802	5.3	1286.52	16.6852	41.84	0.277933	358.337	10.104	0	342.549	9.50184	0	0	0	0	0	43.1	289	296.315	135.968	74.5495	53	0.197761	0.0150958	5.85862	1160.12	1	0	0	1
bcf	Bamu	Oceania	not endangered	5	6310	4350.72	0	basic	1555.66	5	0.00884052	0.821015	11	2	0.181818	0	0	0	1	2.01	4	1928.29	16.8406	9.377	0.00358858	1.42083	2.85393	0.255714	1.34383	2.79143	0.255714	0	0	0	0	47.8	324	299.169	98.6287	26.4974	2	0.019802	0.00874628	4.84849	877.32	1	0	0	1
bcg	Baga Mboteni-Binari	Western Africa	shifting	6a	3000	37.4809	0	little or none	108.694	1	0.0207585	0	11	1	0.0909091	0.304294	0	0	NA	2.28742	1.6	679.034	15.0429	25.321	0.173507	223.393	5.57539	0	212.762	5.28943	0	0	0	0	0	37.4	185	302.238	142.245	137.441	8	0.0567376	0.0411663	4.37706	244.573	1	0	0	0
bch	Bariai	Oceania	not endangered	5	1380	224.29	0	detailed	80.7599	1	0.0215198	0	6	1	0.166667	0.791981	0	0	1	2.01	4	1928.29	16.8406	9.377	0.00818772	6.15276	6.945	0.56	5.87537	6.81844	0.56	0	0	0	0	47.8	366	298.946	36.1833	40.7305	1	0.0153846	0	6.14912	613.057	1	0	0	1
bci	Baoul√©	Western Africa	not endangered	5	2130000	28424.8	0	detailed	28877.1	15	0.00732677	0.786549	0	0	0	0	0	0	0	4.41246	4.2	1216.19	14.0612	32.647	0.297055	90.1177	9.09585	0.0273027	86.2113	8.52658	0.0197985	0.225204	0.211229	0.00714657	0.00680428	41	273	299.609	122.659	60.1753	10	0.0490917	0.0246401	4.19686	151.195	1	0	0	0
bcj	Bardi	Australia and New Zealand	nearly extinct	8a	160	669.041	0	detailed	807.575	1	0.0048915	0	4	3	0.75	0	0	0	0	5.08313	12.4	52022.1	25.0324	4.375	0.214284	0.513722	2.09027	0	0.479503	1.95963	0	0	0	0	0	32.8	111	300.406	262.996	124.867	1.5	0.0232008	0.00879463	4.45488	148.11	1	0	0	1
bck	Bunaba	Australia and New Zealand	nearly extinct	8a	110	640.235	0	detailed	4677.92	4	0.0157662	1.75e-05	6	3	0.5	0	0	0	0	5.08313	12.4	52022.1	25.0324	4.375	0.193386	0.0327558	3.06779	0	0.0305724	2.87608	0	0.350479	0.328574	0	0	32.8	76	301.155	374.574	126.137	3	0.0535714	0.0456903	4.73576	293.154	1	0	0	1
bcl	Coastal-Naga Bikol	South-Eastern Asia	not endangered	3	2500000	4950.07	0	detailed	7046.51	14	0.00947217	0.156798	8	2	0.25	0	0	0	1	2.59534	9	2217.47	17.1724	16.385	0.401144	414.393	16.2913	0.705918	396.329	15.5486	0.694317	0	0	0.00653061	0.00610884	41.6	362	299.714	110.664	46.733	10	0.0740741	0.0522557	5.29018	202.997	1	0	0	1
bcm	Bannoni	Oceania	not endangered	6a	1000	37.6091	1	detailed	444.891	5	0.030436	0.827926	16	3	0.1875	0.700525	0	0	1	2.01	4	1928.29	16.8406	9.377	0.10409	24.9465	10.6079	0.868	23.8475	10.3212	0.868	0	0	0	0	47.8	366	300.062	42.3419	14.3666	6.5	0.0981183	0.00158821	6.39975	432.173	1	0	0	1
bcn	Bali (Nigeria)	Western Africa	shifting	6a	2000	15.9736	0	little or none	130.95	4	0.0782641	0.490751	34	5	0.147059	0	0	0	0	3.06	5.2	2292.45	13.6809	34.109	0.275115	144.205	16.5199	0.96	138.669	15.8658	0.96	0.02	-0.00729167	0	0	41.9	175	300.472	204.426	104.489	2	0.015625	0.0477418	5.57613	705.03	1	0	0	1
bco	Kaluli	Oceania	not endangered	5	2500	92.5146	0	basic	598.963	5	0.0427636	0.907427	13	2	0.153846	0.198588	0	0	1	2.01	4	1928.29	16.8406	9.377	0.0179687	27.4339	7.20544	0.4672	26.6208	7.02254	0.4672	0	0	0	0	47.8	345	296.737	79.7042	16.0615	5	0.0374202	0.0379578	5.99464	1706.55	1	0	0	1
bcp	Bali (Democratic Republic of Congo)	Africa	not endangered	6a	42000	7464.98	0	basic	25195.5	8	0.00951726	0.504726	5	0	0	0.144801	0	0	1	2.00682	5.4	334.022	16.624	21.58	0.152352	6.45719	2.35472	0	6.26337	2.21406	0	0	0	0	0	42.2	344.75	297.398	47.8094	31.8691	10.5	0.0506969	0	4.5937	330.357	1	0	0	0
bcq	Bench	Africa	threatened	4	347000	2377.87	0	detailed	1890.87	5	0.0255847	0.592171	7	1	0.142857	0.53934	0	0	0	5.07306	2.3	341.554	17.9179	13.877	0.154753	254.679	7.71593	0.00155844	245.089	7.23638	-0.00675325	0	0	0	0	32.4	249	293.047	93.9828	42.3275	12.3333	0.0839654	0	6.42476	1420.63	1	0	0	1
bcr	Babine	Northern America	moribund	7	200	880.803	0	detailed	882.883	1	0.00193168	0	1	0	0	0	0	0	0	4.81739	12.6	48495.2	24.6523	12.289	0.0196718	16.6904	4.52098	0	15.6691	4.19821	0	0	0	0.0508108	0.044973	31	128.5	275.794	863.5	26.4188	1	0.0183119	0	6.20688	792.147	1	0	0	1
bcs	Kohumono	Western Africa	not endangered	6a	30000	68.3442	0	basic	120.105	4	0.0800196	0.0507582	26	2	0.0769231	0	0	0	0	3.06	5.2	2292.45	13.6809	34.109	0.406777	707.488	14.462	0.144	680.349	13.6236	0.12	0	0	0	0	41.9	296	300.281	109.29	68.5892	7	0.0424242	0.0665668	4.6714	370.452	1	0	0	1
bct	Bendi	Africa	not endangered	6a	32000	124.851	0	little or none	1216.19	6	0.0353249	0.579769	11	1	0.0909091	0.529214	0	0	1	2.00682	5.4	334.022	16.624	21.58	0.295156	291.357	7.79314	0.00734694	282.612	7.33786	0.00138148	0	0	0	0	42.2	334.5	293.167	75.3215	40.2687	12	0.0447761	5.73e-06	5.37646	625.196	1	0	0	0
bcu	Awad Bing	Oceania	not endangered	4	1450	90.3689	0	detailed	29.4019	3	0.0983809	0.782415	39	10	0.25641	0	0	0	1	2.01	4	1928.29	16.8406	9.377	0.0154039	15.9357	12.2865	0.92	15.2725	11.9211	0.92	0	0	0	0	47.8	366	299.438	53.8935	51.3816	7	0.0421687	0.00266289	7.28749	1796.08	1	0	0	1
bcv	Shoo-Minda-Nye	Western Africa	not endangered	6a	10000	138.376	0	little or none	2569.54	8	0.0342327	0.337119	15	3	0.2	0.477165	0	0	0	3.06	5.2	2292.45	13.6809	34.109	0.217767	55.657	12.5509	0.666923	53.5293	12.0691	0.666923	0.0972115	0.0767849	0	0	41.9	178.5	300.733	188.215	99.6144	3.33333	0.0257277	0.0280751	5.45785	888.029	1	0	0	1
bcw	Bana	Western Africa	threatened	5	23000	96.0903	0	basic	342.863	7	0.0866395	0.791359	33	5	0.151515	0	0	0	0	2.76802	5.3	1286.52	16.6852	41.84	0.267672	267.624	15.796	0.932308	258.241	15.276	0.932308	0	0	0	0	43.1	124	297.499	197.269	117.451	4	0.0325203	0	5.13855	467.955	1	0	0	1
bcy	Bacama	Western Africa	not endangered	5	150000	978.01	0	basic	2568.22	15	0.0481952	0.500129	29	4	0.137931	0	0	0	0	3.06	5.2	2292.45	13.6809	34.109	0.25566	154.108	14.7982	0.86495	148.19	14.2453	0.864097	0.0320792	0.0160025	0.000396	0.000106	41.9	175	300.862	214.316	106.505	2	0.0152752	0.0556763	5.29129	526	1	0	0	1
bcz	Bainouk-Gunyaamolo-Gutobor	Western Africa	shifting	6b	30000	344.184	0	detailed	1393.16	13	0.0446512	0.512362	16	2	0.125	0.484993	0	0	0	6.1243	2.4003	1277.68	16.6714	23.7485	0.24493	163.811	10.8005	0.162909	157.649	10.2234	0.158042	0.0767273	0.0717273	0.00654546	0.00610909	39.3044	149.5	299.608	131.313	147.877	7	0.0447274	0.0150206	3.0061	32.2777	1	0	0	0
bda	Kugere-Kuxinge	Western Africa	threatened	6a	18290	207.595	0	detailed	733.758	10	0.0628796	0.482246	19	4	0.210526	0.467438	0	0	0	3.10175	2.54424	757.212	15.5008	27.7824	0.241881	108.153	7.7615	0	103.681	7.31362	-0.00307692	0.0426923	0.040024	0	0	41.3915	147.667	299.221	112.45	147.347	8	0.0522629	0.0275155	3.0061	32.2777	1	0	0	0
bdb	Basap	South-Eastern Asia	threatened	6b	15000	1018.48	0	basic	8783.7	9	0.0117303	0.214986	2	0	0	0.289079	0	0	0	3.23872	7.6	3122.36	16.5116	40.073	0.154172	17.7289	5.59955	0.390883	17.2608	5.44564	0.390015	0	0	0.000798	0.000798	45.6	366	300.208	30.9384	18.7232	26	0.172726	0.00833244	5.3432	250.818	1	0	1	0
bdc	Ember√°-Baud√≥	South America	threatened	6b	5000	295.873	0	basic	5044.69	3	0.00680679	0.00181016	3	0	0	0.00181016	0	0	1	4.45981	7.4	6336.71	21.3893	34.178	0.0536553	14.157	3.76555	0.0193478	13.6638	3.591	0.0182441	0	0	0	0	49.8	366	298.836	26.0627	22.2943	10.75	0.0455546	0.0349342	6.0429	1016.67	1	0	0	0
bdd	Bunama	Oceania	not endangered	5	4000	136.882	1	basic	223.907	4	0.050239	0.762359	6	1	0.166667	0.743833	0	0	1	2.01	4	1928.29	16.8406	9.377	0.0248388	29.7584	4.70847	0.056	28.5388	4.50119	0.056	0	0	0	0	47.8	297	298.287	82.2884	23.8821	5	0.0420949	0.0698675	5.18411	425.594	1	0	0	1
bde	Bade	Western Africa	not endangered	6a	250000	1828.44	0	basic	3082.21	4	0.0177283	0.324459	4	0	0	0.324459	0	0	0	3.06	5.2	2292.45	13.6809	34.109	0.335014	144.643	10.8363	0.323465	139.593	10.3533	0.322617	0.00173228	0.00151083	0	-4.2e-05	41.9	79.25	300.464	329.835	154.993	2	0.0244563	0	3.11293	91.0633	1	0	0	1
bdg	Bonggi	South-Eastern Asia	threatened	6b	0	0	1	basic	209.869	4	0.0284849	0.493584	4	2	0.5	0.636704	0	0	0	5.09438	9.8	9040.57	19.5293	48.849	0.118723	88.1413	9.00497	0.408	85.1598	8.62066	0.408	0	0	0	0	41.2	365	300.45	57.9596	56.1304	19.75	0.134378	0.0725192	5.71412	119.715	1	0	1	1
bdh	Baka (Sudan)	Africa	not endangered	5	26300	1442.9	0	basic	3649.58	6	0.0118395	0.209144	6	0	0	0.313785	0	0	0.188427	1.3683	4.91306	975.26	16.437	12.6673	0.257085	21.7402	4.4988	0.000272	21.1001	4.25079	-0.00270016	0	0	0	-3.63e-05	45.5275	255.25	297.991	99.0887	65.5541	14.5	0.0698518	0	4.60047	312.452	1	0.811573	0	0.811573
bdi	Burun	Africa	not endangered	5	18000	944.73	0	basic	4269.23	7	0.0197831	0.0942314	6	2	0.333333	0.0473559	0	0	0	2.08196	3.10052	1442.99	17.7608	23.62	0.2196	18.2096	7.03711	0.0731034	17.5735	6.68666	0.0731034	0.15023	0.139594	0	0	36.1031	148.25	300.829	176.532	100.007	4.8	0.0492019	0	4.9827	603.166	1	1	0	1
bdj	Bai	Africa	shifting	7	2500	423.334	0	basic	839.482	2	0.0167534	0.808285	4	1	0.25	0.275417	0	0	NA	1.22005	4.8	1124.14	16.3936	10.598	0.100668	5.02889	5.90562	0	4.83578	5.58326	0	0.263939	0.247576	0	-0.000566	46.3	212.25	299.332	142.123	92.5186	5.5	0.0461864	0	3.82798	166.752	1	1	0	1
bdk	Budukh	Arab	shifting	7	200	2.78659	0	detailed	26.2657	3	0.112086	0.311207	6	4	0.666667	0.194498	0	0	1	2.55552	10.7	5676.45	18.3604	2.68	0.320874	67.0291	11.6671	0.4	63.4286	10.7979	0.344615	0	0	0	0	29	146.75	282.496	809.055	35.786	4.5	0.0582516	0.000645	7.04438	1879.82	0	0	0	0
bdl	Indonesian Bajau	South-Eastern Asia	threatened	6b	150000	2004.48	0	basic	73.3004	1	0.0083444	0	5	5	1	0.85125	0	0	0	3.23872	7.6	3122.36	16.5116	40.073	0.194372	NA	8.68413	0.04	NA	8.21934	0.04	0	0	0	0	45.6	338.214	300.361	53.9175	36.6084	15.8571	0.141198	0.0119517	6.31755	482.644	1	0	1	0
bdm	Buduma	Western Africa	threatened	6a	54800	2188.21	0	detailed	14410	7	0.00811196	0.558809	3	0	0	0.586697	1	1	0.900786	2.31161	2.22745	995.212	15.5639	18.0134	0.280523	30.6578	8.4625	0.124444	29.6121	8.05136	0.124444	0.344444	0.318889	0	0	41.1897	59.3333	300.759	344.669	160.414	6	0.0763419	0.0276301	2.71213	61.216	1	0.901032	0	0.0989681
bdn	Baldemu	Africa	nearly extinct	8b	4	0.0251467	0	little or none	5.24765	1	0.108798	0	26	3	0.115385	0.291278	0	0	0	2.76802	5.3	1286.52	16.6852	41.84	0.280344	212.619	15.5069	0.92	204.555	15.0027	0.92	0	0	0	0	43.1	124	300.737	230.346	129.393	10	0.0862069	6.03e-06	3.98999	269.882	1	0	0	1
bdo	Morom	Africa	not endangered	6a	4500	221.02	0	little or none	665.466	4	0.0385503	0.457373	8	2	0.25	0.417614	0	0	1	2.23203	1.9	863.761	15.7381	16.163	0.209173	23.625	10.029	0.618462	22.8362	9.65278	0.618462	0.2	0.167187	0	0	41.1	87	302.018	281.286	137.66	5	0.0694444	0	3.38836	126.41	1	1	0	0
bdp	Bende	Africa	shifting	6a	27000	1720.91	0	detailed	11816.5	3	0.00574113	0.622463	2	1	0.5	0.728134	0	0	0	4.04365	5.1	743.404	18.018	27.807	0.130524	27.0818	5.4896	0	26.1264	5.20483	-0.000708	0.322637	0.302489	0	0	44.2	213.75	295.318	94.9243	91.2268	14.2	0.0789366	5.33e-06	5.77435	767.456	1	0	0	1
bdq	Bahnar	South-Eastern Asia	not endangered	5	158000	1535.28	0	basic	6556.39	5	0.0119715	0.0249017	6	2	0.333333	0.0223679	0	0	0	5.01198	7.6	1317.89	22.3212	20.513	0.211133	94.1225	8.08869	0.18382	89.8518	7.67179	0.17724	0	0	0.00719101	0.00715106	37.4	287	296.248	204.592	77.5646	32	0.143498	0.00410417	6.2589	1084.39	0	0	0	0
bdr	West Coast Bajau	South-Eastern Asia	threatened	6b	0	0	0	detailed	1053.87	17	0.0306548	0.531838	9	3	0.333333	0.618681	0	0	0	5.09438	9.8	9040.57	19.5293	48.849	0.25713	460.368	17.5738	0.570435	444.513	16.8153	0.546488	0	0	0.12	0.12	41.2	365	300.471	50.4294	35.8659	33	0.150764	0.00258292	6.27456	530.087	1	0	1	1
bds	Burunge	Africa	shifting	6a	13000	268.01	0	detailed	1860.01	4	0.0195635	0.752791	5	1	0.2	0.675228	0	0	0	4.04365	5.1	743.404	18.018	27.807	0.175019	53.7403	8.40982	0	51.3876	7.77017	-0.0390564	0.3368	0.327633	0	0	44.2	168	293.927	167.462	97.962	10.5	0.0523632	0	5.72457	674.657	1	0	0	1
bdt	Bokoto	Africa	not endangered	6a	130000	11135.9	0	basic	16372.9	7	0.00943128	0.787824	3	0	0	0.762382	0	0	0	1.30355	3.6	440.176	15.5374	20.88	0.199187	10.0149	4.33788	6.06e-05	9.55854	3.87746	-0.0336364	0	0	0	0	50.45	280.667	297.125	78.7635	66.7915	8	0.0449438	0	4.7787	302.148	1	0	0	0
bdu	Oroko	Africa	not endangered	5	106000	1474.01	0	detailed	5174.9	11	0.0270611	0.722155	13	5	0.384615	0.590598	0	0	0	2.76802	5.3	1286.52	16.6852	41.84	0.242693	67.6691	6.75735	0	64.9149	6.31206	-0.0142103	0	0	0	0	43.1	298.333	298.053	86.41	66.1563	63	0.207921	0.0144117	5.84807	670.632	1	0	0	1
bdv	Bodo Parja	Southern Asia	not endangered	5	50000	226.284	0	little or none	1341.56	1	0.00739701	0	10	2	0.2	0.275471	0	0	1	3.42347	5.4	1357.56	17.7357	15.676	0.290958	172.615	15.427	0.784151	164.147	14.4937	0.722612	0	0	0.034717	0.0332579	46.45	193.5	296.067	322.587	107.25	12.5	0.151484	2.85e-08	5.76975	713.827	1	0	0	1
bdw	Baham	South-Eastern Asia	threatened	6b	1100	192.644	0	basic	4316.23	6	0.0126491	0.608032	6	6	1	0.772841	0	0	0	3.23872	7.6	3122.36	16.5116	40.073	0.0122224	6.33679	3.81557	0.374621	6.12018	3.7413	0.372987	0	0	0	0	45.6	366	298.161	75.9975	19.0552	3	0.0405599	0.0109049	5.97647	518.99	1	0	1	0
bdx	Budong-Budong	South-Eastern Asia	moribund	8a	70	1.00891	0	basic	3.20803	2	0.280425	0.335604	11	5	0.454545	0.151958	0	0	0	3.23872	7.6	3122.36	16.5116	40.073	0.0841105	68.0921	9.96187	0.813333	66.1382	9.69093	0.809231	0	0	0	0	45.6	350	300.257	27.398	18.7896	13	0.121495	0.00110456	6.96381	1543.03	1	0	1	0
bdy	Middle Clarence Bandjalang	Australia and New Zealand	moribund	7	100	18.2416	0	detailed	5141.3	1	0.00227972	0	4	1	0.25	0	0	0	0	5.08313	12.4	52022.1	25.0324	4.375	0.352179	26.9831	6.05286	0.000971	25.1849	5.70676	0.000627	0.104806	0.0983829	0.0149515	0.0141489	32.8	270.5	290.9	397.916	45.228	16	0.115079	2.59e-07	5.5841	474.156	1	0	0	1
bea	Beaver	Northern America	moribund	8a	370	1110.13	0	detailed	1843.3	3	0.00570658	0.0003263	2	0	0	0.0017567	0	0	0	4.81739	12.6	48495.2	24.6523	12.289	0.00275188	0.695184	1.08277	0	0.651988	0.99668	-0.000867	0.0119718	0.0112236	0	-0.000601	31	126	273.705	1152.03	55.7262	1	0.0198719	0.00403165	5.49071	692.192	1	0	0	1
beb	Bebele	Africa	threatened	6b	24000	2154.5	0	detailed	2104.94	5	0.0199831	0.549942	6	0	0	0.363195	0	0	0	2.76802	5.3	1286.52	16.6852	41.84	0.24139	10.7867	6.43087	0	10.2518	6.12265	0	0	0	0	0	43.1	272.5	297.044	71.1086	70.1672	14	0.0611354	0.0396544	4.59681	432.168	1	0	0	1
bec	Iceve-Maci	Western Africa	not endangered	6a	12000	133.794	0	basic	367.937	6	0.0438402	0.172715	37	11	0.297297	0.364876	0	0	0	2.81438	5.28412	1446.23	16.2082	40.6126	0.183091	53.8459	6.40847	0.085	51.6964	6.00184	0.0705769	0	0	0	-0.0005	42.9095	254.333	296.893	112.97	74.6176	35	0.14418	0.0163418	5.33324	727.787	1	0	0	1
bed	Bedoanas	South-Eastern Asia	shifting	6b	180	22.6267	0	little or none	94.593	4	0.0867046	0.55345	10	8	0.8	0.711521	0	0	0	3.23872	7.6	3122.36	16.5116	40.073	0.288422	7.97828	2.96881	0.0133333	7.67316	2.81492	0.0133333	0	0	0	0	45.6	366	299.832	45.4906	13.0781	3	0.0384615	0.017014	5.79459	523.079	1	0	1	0
bee	Byangsi	Southern Asia	shifting	6b	3310	215.068	0	detailed	870.068	6	0.0248138	0.0558513	7	3	0.428571	0	0	0	0.639449	3.53751	4.74759	1257.71	17.6687	17.1788	0.190701	36.3669	8.11343	0.124324	34.2422	7.70951	0.123659	0	0	0	0	42.8901	127.667	273.167	799.65	95.2427	12.3333	0.115821	9.74e-08	7.1411	3449.37	0.639449	0	0	0.584317
bef	Benabena	Oceania	threatened	5	45000	624.217	0	basic	748.892	6	0.047482	0.833553	41	4	0.097561	0.787476	0	0	1	2.01	4	1928.29	16.8406	9.377	0.193787	105.712	10.8088	0.505714	102.193	10.4145	0.505604	0	0	0	0	47.8	366	291.789	44.2089	44.0544	9	0.05	0.037412	6.95812	1916.28	1	0	0	1
beg	Lemeting	South-Eastern Asia	moribund	7	1000	21.0458	0	basic	934.831	4	0.0288318	0.543474	14	11	0.785714	0.466448	0	0	0	3.11067	8.80242	35779.4	20.5079	33.9472	0.134892	2.21687	5.91431	0.0168421	2.07462	5.55151	0.0166802	0	0	0	0	0.0999086	366	300.328	47.3664	22.0924	36.6667	0.158628	0.117137	5.54597	455.961	1	0	1	1
beh	Biali	Western Africa	not endangered	5	104080	1575.87	0	basic	4616.17	7	0.0178351	0.479082	9	1	0.111111	0.357066	0	0	0.762827	4.33806	2.94953	864.672	16.3239	33.987	0.206192	76.0042	8.61289	0.286432	73.3896	8.23407	0.286432	0	0	0	0	43.3689	172	301.438	188.998	97.7447	4	0.0263158	0.027445	4.58275	306.35	1	0	0	0
bei	Riuk Bekati'	South-Eastern Asia	threatened	6b	4000	38.6157	0	detailed	1838.31	3	0.0175495	0.416916	5	0	0	0.085658	0	0	0	3.23872	7.6	3122.36	16.5116	40.073	0.139959	86.2659	11.0325	0.837808	83.2924	10.5937	0.810369	0	0	0.00219178	0.00219178	45.6	366	299.892	45.1514	27.484	25.5	0.14499	0.00178691	4.6255	213.983	1	0	1	0
bej	Beja	Arab	not endangered	5	1186000	207052	0	detailed	301328	4	0.000925	0.240564	0	0	0	0	0	1	0	2.29815	3.55127	1529.32	16.6287	21.5397	0.162284	17.0659	3.81443	0.0111713	16.457	3.60949	0.0104731	0.204815	0.192001	0.00063	0.000607	34.4298	8.375	300.593	419.864	108.77	3.06667	0.0701105	0	5.19496	540.231	1	1	0	0.881482
bek	Bebeli	Oceania	moribund	6a	1050	44.6241	0	little or none	258.909	2	0.0255019	0.999504	6	0	0	0.885682	0	0	1	2.01	4	1928.29	16.8406	9.377	0.0504172	31.3533	11.5443	0.72	30.1385	11.2085	0.72	0	0	0	0	47.8	366	299.195	36.9025	55.5736	2	0.0291276	0.00823527	6.23859	490.201	1	0	0	1
bel	Belarusian	Europe	threatened	1	2220000	9575.99	0	detailed	207605	6	0.00166271	0.510854	1	0	0	0	1	1	0.999789	4.97927	11.9954	6072	18.6795	45.4747	0.358547	44.7545	11.5535	0.448914	41.5051	10.9127	0.430294	0.00427442	0.00357803	0.0206544	0.0194273	24.496	202.714	279.196	868.492	31.8428	2	0.0265921	1.63e-05	3.44311	77.4001	0.995726	0	0	0
bem	Bemba (Zambia)	Africa	not endangered	2	4110000	280475	0	detailed	124105	13	0.00320155	0.75137	1	0	0	0	0	0	0.2374	1.42262	6.31512	1215.16	17.3079	24.0592	0.195688	28.0521	6.19037	8.02e-05	27.3486	5.8129	-0.0060644	0.386826	0.364112	8.02e-05	-0.000161	51.1987	196.167	294.133	172.081	105.049	4.92308	0.0253884	0	5.01772	453.026	1	0	0	0.7626
ben	Bengali	Southern Asia	not endangered	1	192521100	172827	0	detailed	183926	37	0.0037076	0.426144	1	0	0	0	1	1	0.413828	2.66794	5.10497	1019.46	18.6086	24.478	0.403067	1308.44	19.5175	0.829831	1242.36	18.3793	0.772833	0.000592	0.000549	0.0260326	0.0244949	39.0975	221.667	298.835	406.157	97.6225	11.2941	0.111464	0.0250331	2.22561	40.8562	0.413828	0	0	0.413828
beo	Beami	Oceania	not endangered	5	4200	214.567	0	little or none	1692.21	7	0.0343523	0.93189	13	2	0.153846	0.169823	0	0	1	2.01	4	1928.29	16.8406	9.377	0.0438652	1.98415	4.02529	0.428824	1.89979	3.96026	0.428462	0	0	0	0	47.8	366	297.001	74.1397	19.5997	5	0.0324675	0.0166052	5.35755	1536.62	1	0	0	1
bep	Besoa	South-Eastern Asia	shifting	6b	10000	202.955	0	basic	473.552	3	0.0325608	0.321172	9	3	0.333333	0.460668	0	0	0	3.23872	7.6	3122.36	16.5116	40.073	0.180688	45.167	7.21756	0.31	43.8124	6.93509	0.31	0	0	0	0	45.6	350	293.448	40.2102	34.0222	21	0.169355	0.0166886	6.8581	1377.25	1	0	1	0
beq	Beembe	Africa	not endangered	5	40000	2777.85	0	detailed	2823.94	5	0.0208567	0.784747	9	1	0.111111	0.463701	0	0	0	4.28934	6.1	2812.44	17.9035	34.858	0.213096	20.0186	6.48019	0	18.2399	6.14495	0	0.0641964	0.0601842	0	0	46.5	276.75	297.379	138.092	75.577	6	0.0387097	0.0938975	5.15163	392.351	1	0	0	0
bes	Besme	Africa	shifting	6a	1230	19.3268	0	little or none	280.674	5	0.0756361	0.782874	14	1	0.0714286	0.622893	0	0	1	2.23203	1.9	863.761	15.7381	16.163	0.305369	67.3644	13.2628	0.292308	64.5622	12.6332	0.292308	0.457692	0.417548	0	0	41.1	163	301.003	226.884	117.121	6	0.05	0.0365948	3.5342	136.77	1	1	0	0
bet	Guiberoua B√©te	Western Africa	not endangered	5	130000	947.325	0	detailed	9299.43	8	0.01617	0.71063	4	0	0	0.791557	0	0	0	4.41246	4.2	1216.19	14.0612	32.647	0.277534	142.84	8.83022	0	137.026	8.24982	-0.0152196	0.000536	0.000516	0.000858	0.000858	41	300.5	298.977	98.2029	51.2982	18	0.0887465	0.0522795	4.19257	170.345	1	0	0	0
beu	Blagar	South-Eastern Asia	shifting	6a	11000	144.407	1	basic	116.621	4	0.0493612	0.448427	15	5	0.333333	0.779217	0	0	0	3.23872	7.6	3122.36	16.5116	40.073	0.0419784	74.2343	12.6038	0.92	70.5463	12.2261	0.92	0	0	0	0	45.6	185.167	299.097	59.3734	87.0788	2.33333	0.0509301	0.0664442	6.11606	568.164	1	0	1	0
bev	Daloa B√©t√©	Western Africa	not endangered	5	130000	999.523	0	detailed	2004.99	4	0.013754	0.5624	5	0	0	0.71866	0	0	0	4.41246	4.2	1216.19	14.0612	32.647	0.255798	156.675	10.0442	0.0035	149.374	9.42036	-0.00853846	0.040375	0.0377969	0.0235	0.0225333	41	284	298.956	101.954	56.1865	16.5	0.0773366	0.0450169	4.05509	151.02	1	0	0	0
bex	Jur Modo	Africa	not endangered	4	100000	7047.54	0	basic	4302.7	8	0.0203309	0.665785	7	1	0.142857	0.583849	0	0	NA	1.22005	4.8	1124.14	16.3936	10.598	0.258497	14.5133	6.52842	0.0251429	14.0147	6.18524	0.0250901	0.479086	0.448079	0	0	46.3	208.25	300.069	151.245	77.2821	6	0.0431655	0	3.80935	202.387	1	1	0	1
bey	Beli (Papua New Guinea)	Oceania	threatened	6a	2200	164.314	0	little or none	111.734	4	0.0989192	0.811856	57	16	0.280702	0.838826	0	0	1	2.01	4	1928.29	16.8406	9.377	0.0851561	20.2801	6.07383	0.544	19.4195	5.93221	0.544	0	0	0	0	47.8	366	298.54	23.5629	28.4388	7	0.0588235	0	5.86198	798.961	1	0	0	1
bez	Bena (Tanzania)	Africa	not endangered	5	670000	16930.5	0	detailed	14577.7	7	0.0129777	0.753998	3	1	0.333333	0.334709	0	0	0	4.04365	5.1	743.404	18.018	27.807	0.158232	34.9025	7.40565	0.0263051	33.0774	6.9498	0.021189	0.272475	0.256159	0	0	44.2	203	291.845	192.027	99.403	18	0.0805604	0	6.52703	1361.07	1	0	0	1
bfa	Bari	Africa	not endangered	3	480000	13843.1	0	detailed	27194.8	9	0.0104733	0.737722	1	0	0	0	0	0	0.0100597	1.23228	4.80503	1121.04	16.4015	10.6803	0.221193	43.929	7.03112	0.0235963	42.7173	6.64787	0.0208299	0.363046	0.340662	0.00106422	0.00106422	46.2497	252.25	299.561	147.633	68.2168	7	0.0401703	0.0230488	4.91005	490.376	1	0.98994	0	1
bfb	Pauri Bareli	Southern Asia	not endangered	6a	638000	1996.64	0	basic	1758.21	8	0.0425022	0.615669	13	0	0	0.36951	0	0	1	3.42347	5.4	1357.56	17.7357	15.676	0.319174	269.86	16.1606	0.973521	258.47	15.2981	0.92117	0	0	0	0	46.45	130	299.235	386.331	139.176	9	0.10453	0.0524107	5.32795	428.495	1	0	0	1
bfc	Northern Bai	Asia	shifting	6a	12000	236.466	0	basic	3882.71	2	0.00735725	0.233401	8	2	0.25	0	0	0	1	3.66	7.3	4550.45	19.5756	41.757	0.212751	50.7769	9.06888	0.253161	47.866	8.60382	0.248754	0.000258	0.000157	0.00774194	0.00774194	42.7	265	283.6	495.304	59.9067	21	0.121387	0.0567049	6.80333	1587.73	1	0	0	0
bfd	Bafut	Africa	not endangered	5	105000	626.031	0	detailed	352.046	8	0.0927972	0.598859	69	20	0.289855	0.786161	0	0	0	2.76802	5.3	1286.52	16.6852	41.84	0.217141	346.043	9.73008	0	332.769	9.12586	-0.00846154	0	0	0	0	43.1	263	296.796	113.139	76.772	39.5	0.170309	0.00693215	5.9251	1106.72	1	0	0	1
bfe	Betaf	South-Eastern Asia	shifting	6b	600	156.274	0	little or none	86.5861	4	0.090137	0.854525	27	23	0.851852	0.0667335	0	0	0	3.23872	7.6	3122.36	16.5116	40.073	0.107789	4.01403	9.16278	0.653333	3.93192	8.9255	0.653333	0	0	0	0	45.6	366	299.958	24.8803	17.8246	4	0.0487805	0.00468309	5.98535	580.927	1	0	1	0
bff	Bofi	Africa	not endangered	6a	23500	1935.43	0	basic	4217.52	7	0.0219146	0.85417	7	0	0	0.85417	0	0	0	1.30355	3.6	440.176	15.5374	20.88	0.246107	15.8601	4.45644	0.000237	15.1374	4.18021	-0.000637	0	0	0	0	50.45	305	297.156	66.4197	54.1562	12	0.0530973	0	4.5906	211.798	1	0	0	0
bfg	Busang Kayan	South-Eastern Asia	threatened	6a	3000	358.183	0	basic	13493.6	12	0.0105991	0.770244	6	2	0.333333	0.685549	0	0	0	3.23872	7.6	3122.36	16.5116	40.073	0.0843063	13.116	2.50614	0.0624719	12.654	2.40591	0.0620916	0	0	0	0	45.6	366	298.695	22.9247	19.9961	25.5	0.15682	0.035672	5.76643	657.361	1	0	1	0
bfh	Mblafe-R√°nmo	South-Eastern Asia	not endangered	6a	670	172.308	0	basic	1156.29	3	0.0222564	0.931379	16	9	0.5625	0.0606096	0	0	1	2.01	4	1928.29	16.8406	9.377	0.1864	2.15997	7.9133	0.58	2.06186	7.6661	0.58	0	0	0	0	47.8	211	299.913	109.236	64.8937	3.5	0.0357143	0.00349121	2.99676	128.583	1	0	0	1
bfj	Bafanji	Africa	not endangered	5	17000	67.2502	0	basic	65.0383	4	0.103314	0.959687	38	2	0.0526316	0.819045	0	0	0	2.76802	5.3	1286.52	16.6852	41.84	0.259314	290.119	9.58544	0	277.932	8.97302	-0.0133333	0	0	0	0	43.1	289	296.143	133.737	75.2771	53	0.197761	0.0147051	5.71898	1067.65	1	0	0	1
bfl	Banda-Nd√©l√©	Africa	not endangered	6a	35500	34336.1	0	basic	73382.4	13	0.00850788	0.755726	0	0	0	0	0	0	0	1.30201	3.62216	452.805	15.5532	20.6902	0.101927	1.75563	1.31557	0.000284	1.67579	1.21915	-0.00674492	0.0109115	0.0102296	0	-3.6e-06	50.3734	212.8	297.956	141.703	89.276	8.14286	0.060227	0	4.3699	282.948	1	0.0184636	0	0.0184636
bfm	Mmen	Africa	shifting	6a	35000	275.751	0	basic	308.442	7	0.0986907	0.27048	61	16	0.262295	0.782825	0	0	0	2.76802	5.3	1286.52	16.6852	41.84	0.178375	49.6753	8.42929	0.00923077	47.549	7.759	-0.0276923	0	0	0	0	43.1	237	295.947	124.222	78.1759	26	0.142857	0.0239043	5.9251	1106.72	1	0	0	1
bfn	Bunak	South-Eastern Asia	threatened	6a	76000	628.311	0	detailed	968.758	3	0.0226403	0.739803	7	2	0.285714	0.616824	0	0	0	1.93692	4.55572	919.106	16.8797	21.0919	0.258941	67.6919	13.4846	0.916842	64.3349	12.9028	0.895223	0	-3.29e-05	0	0	32.1861	177.5	296.903	108.499	68.6667	3.25	0.0491679	0.00545775	6.38127	778.348	1	0	0.0486615	0
bfo	Malba Birifor	Western Africa	not endangered	5	108000	2052.63	0	basic	3179.72	7	0.0151089	0.71725	6	0	0	0.83144	0	0	0.998349	4.47971	1.40636	648.832	15.2767	24.0569	0.280317	43.1069	8.06001	0.0729231	41.155	7.61641	0.0729231	0.237615	0.222452	0	0	39.852	198.5	300.685	177.1	92.64	7.5	0.0489779	0.0291452	4.15229	131.173	1	0	0	0.000693
bfp	Beba	Africa	threatened	6b	3000	33.2275	0	little or none	158.888	9	0.120693	0.803225	47	14	0.297872	0.418595	0	0	0	2.76802	5.3	1286.52	16.6852	41.84	0.185668	81.2048	7.73382	0	78.0077	7.24296	-0.0111538	0	0	0	0	43.1	263	298.035	105.438	76.4343	37.25	0.157245	0.0174958	5.9251	1106.72	1	0	0	1
bfq	Badaga	Southern Asia	shifting	5	135000	347.446	0	detailed	422.736	2	0.0246048	0.960979	21	4	0.190476	0.353459	0	0	1	3.42347	5.4	1357.56	17.7357	15.676	0.29085	219.147	12.309	0.185882	203.53	11.6047	0.17448	0	0	0.0164706	0.0163137	46.45	237	289.748	146.607	75.1752	45.5	0.274304	1.77e-06	5.96747	792.919	1	0	0	1
bfs	Southern Bai	Asia	not endangered	6a	400000	1879.69	0	detailed	3478.29	2	0.00819275	0.313813	7	3	0.428571	0.00719657	0	0	1	3.66	7.3	4550.45	19.5756	41.757	0.229622	241.293	14.5356	0.57305	226.66	13.9249	0.568489	0.00858156	0.00655142	0.0365957	0.0364255	42.7	260.333	288.34	455.422	71.8223	16.6667	0.095319	0.0104931	6.50989	1053.03	1	0	0	0
bft	Balti	Southern Asia	not endangered	5	290000	20318.2	0	basic	8852.76	6	0.00477134	0.0650876	4	0	0	0.0740619	0	0	0.511288	2.96895	5.0579	1179.58	17.7396	15.0221	0.0412442	10.735	4.01545	0.00257703	10.2187	3.79646	0.00257703	0.00347339	0.0032563	0	0	40.4633	72.7	271.003	968.138	62.1579	9	0.152542	0.0385855	7.02413	1977.63	1	0	0	1
bfu	Bunan	Southern Asia	shifting	6b	4000	191.627	0	detailed	1253.93	5	0.0290579	0.621687	13	0	0	0.0864474	0	0	1	3.42347	5.4	1357.56	17.7357	15.676	0.133973	4.83179	5.25454	0.00734694	4.52142	4.96965	0.006719	0.318571	0.298788	0	0	46.45	206	271.587	987.641	47.4616	7.5	0.0785974	0	7.14265	4040.36	1	0	0	1
bfw	Bondo	Southern Asia	shifting	6a	9000	61.4163	0	basic	296.133	3	0.0453281	0.5587	10	2	0.2	0.287433	0	0	1	3.42347	5.4	1357.56	17.7357	15.676	0.237065	119.7	12.0286	0.59	114.27	11.4268	0.568462	0	0	0	0	46.45	192	298.531	362.443	112.606	12	0.14912	0.0304843	5.79522	758.121	1	0	0	1
bfy	Bagheli	Southern Asia	not endangered	6a	2860000	7808.73	0	little or none	34149.6	11	0.00648009	0.348214	4	0	0	0.00388552	0	0	0.997967	3.42404	5.39573	1356.01	17.7347	15.6764	0.290586	468.02	17.8009	0.946261	446.992	16.7863	0.883929	0	0	0.0155942	0.014713	46.4311	177.25	298.598	581.853	140.854	10	0.144357	0.0595423	4.91898	449.558	0.997967	0	0	0.997967
bfz	Mahasu Pahari	Southern Asia	not endangered	6a	1000000	6924.98	0	detailed	5430.6	9	0.0231022	0.495251	10	0	0	0.0458975	0	0	1	3.42347	5.4	1357.56	17.7357	15.676	0.205284	188.234	13.5369	0.422804	178.464	12.8042	0.405909	0.187056	0.170134	0.015514	0.0148037	46.45	147	285.775	585.039	70.0281	10	0.0941344	0.00487337	6.3424	3127.18	1	0	0	1
bga	Gwamhi-Wuri	Western Africa	threatened	8b	16000	136.749	0	little or none	718.243	3	0.0266989	0.0326111	5	1	0.2	0.0349606	0	0	0	3.06	5.2	2292.45	13.6809	34.109	0.282934	85.0603	13.1217	0.926897	81.9314	12.7647	0.926897	0.00103448	-0.000259	0	0	41.9	136.25	300.917	251.795	117.717	1	0.00879138	0	4.30855	193.481	1	0	0	1
bgb	Bobongko	South-Eastern Asia	shifting	6a	1500	36.8468	1	basic	31.5171	1	0.0174694	0	2	2	1	0.940001	0	0	0	3.23872	7.6	3122.36	16.5116	40.073	0.379413	40.7091	10.6559	0.28	39.4882	10.1636	0.28	0	0	0	0	45.6	365	300.265	24.494	35.3647	30	0.194805	0.204032	6.32762	742.547	1	0	1	0
bgc	Haryanvi	Southern Asia	not endangered	6a	8000000	14473	0	detailed	23883.9	4	0.00647545	0.663847	1	0	0	0	0	0	1	3.42347	5.4	1357.56	17.7357	15.676	0.299634	1051.59	23.5567	0.847007	1003.6	22.3048	0.780672	0	0	0.147987	0.141834	46.45	112	297.828	708.825	128.191	5.5	0.0851371	4.92e-07	4.26222	857.397	1	0	0	1
bgd	Rathwi Bareli	Southern Asia	not endangered	5	101000	325.328	0	basic	13737	8	0.0162909	0.663088	7	0	0	0.0701626	0	0	1	3.42347	5.4	1357.56	17.7357	15.676	0.197129	299.521	15.8553	0.931387	286.572	14.9311	0.86711	0	0	0.00374775	0.00338258	46.45	133.5	300.16	431.04	132.911	9	0.10453	0.0281972	5.222	399.275	1	0	0	1
bge	Bauria	Southern Asia	not endangered	6a	27200	33.6368	0	basic	3743.9	3	0.0121533	0.487946	6	1	0.166667	0.204442	0	0	1	3.42347	5.4	1357.56	17.7357	15.676	0.289224	616.844	23.1822	0.881569	583.273	21.9135	0.814158	0	0	0.0896732	0.0865185	46.45	143	296.467	700.565	123.08	7	0.0833333	0	5.86018	2756.66	1	0	0	1
bgf	Ngombe-Bangandu	Africa	shifting	6a	2700	574.862	0	basic	976.218	5	0.0310848	0.653849	5	0	0	0.653849	0	0	0	2.76926	5.30065	1287.76	16.6862	41.8343	0.0820739	5.09831	4.06449	0	4.87219	3.87081	0	0	0	0	0	43.1028	365	297.586	65.9687	43.069	13	0.0590909	0.0331875	4.61104	162.593	1	0	0	0.999184
bgg	Bugun	Southern Asia	shifting	6a	900	15.8911	0	basic	193.498	2	0.0397144	0.907525	16	1	0.0625	0	0	0	1	3.42347	5.4	1357.56	17.7357	15.676	0.14664	69.3533	7.80601	0.005	65.7022	7.34782	0.005	0	0	0	0	46.45	207.5	288.708	447.542	87.2829	27	0.180645	0.00121153	6.82015	2793.6	1	0	0	1
bgi	Giangan	South-Eastern Asia	shifting	7	55000	129.794	0	little or none	214.682	0	0	0	12	0	0	0.352802	0	0	1	2.59534	9	2217.47	17.1724	16.385	0.181765	630.331	18.6984	0.371429	601.989	17.859	0.371429	0	0	0.0171429	0.0171429	41.6	365	298.984	60.037	26.6409	5.5	0.0421952	0.0130021	6.53159	1211.36	1	0	0	1
bgj	Bangolan	Africa	not endangered	5	14000	62.551	0	basic	97.9594	5	0.105235	0.739653	34	2	0.0588235	0.829375	0	0	0	2.76802	5.3	1286.52	16.6852	41.84	0.22708	257.156	8.62576	0.0266667	246.985	8.04332	0.00923077	0	0	0	0	43.1	289	295.822	132.75	75.8154	53	0.197761	0.00922167	5.82976	1108.04	1	0	0	1
bgk	Bit	South-Eastern Asia	moribund	6a	2160	94.9501	0	detailed	577.634	8	0.0516629	0.811974	11	3	0.272727	0.0171354	0	0	0.140127	2.5304	4.97834	1618.41	17.0356	28.5709	0.279116	20.3542	5.89046	0	19.4972	5.55231	0	0	0	0	0	36.079	290.667	294.652	340.643	90.3933	37	0.147344	0	5.99953	622.663	1	0	0	0
bgl	Bo (Laos)	South-Eastern Asia	threatened	6a	2950	107.42	0	little or none	1388.62	6	0.0190452	0.401983	14	4	0.285714	0.145329	0	0	0	2.34632	4.6	1140.6	16.6217	26.422	0.149568	51.7858	6.34501	0.0807407	49.8132	5.98854	0.0786325	0	0	0	0	35	257	296.45	315.243	108.208	39	0.156351	0.0597325	6.12292	712.023	1	0	0	0
bgn	Western Balochi	Southern Asia	not endangered	5	1795000	884849	0	detailed	250849	8	0.00180688	0.750797	1	0	0	0	0	0	0.00232395	3.03575	5.60052	2347.36	17.8502	22.1321	0.0432289	8.13007	3.81334	0.0036295	7.57997	3.6046	0.00340932	0.00603459	0.00564699	0.0019519	0.00187425	34.4253	26.7857	294.999	850.17	87.976	6.03846	0.128343	0	6.06013	1125.39	0.50376	0	0	0.50376
bgo	Baga Koga	Western Africa	shifting	8b	0	0	0	basic	3786.25	1	0.00289823	NA	5	1	0.2	0.376446	0	0	NA	2.28742	1.6	679.034	15.0429	25.321	0.122002	56.2717	6.50666	0.000548	53.526	6.10428	-0.00432034	0.00479452	0.00449486	0.00410959	0.00387215	37.4	208	301.958	180.661	130.355	8	0.0526316	0.043647	5.08582	375.863	1	0	0	0
bgp	Eastern Balochi	Southern Asia	not endangered	5	1800800	42853.6	0	detailed	57409.9	6	0.00492603	0.742979	1	0	0	0	0	0	0.00164497	2.49497	4.70115	993.982	17.7437	14.3402	0.132902	134.737	9.33451	0.236683	128.822	8.79177	0.217703	0.0268042	0.0250803	0.00715588	0.00680967	34.2202	43.3333	298.783	815.515	88.7371	3.5	0.0751479	0	5.59637	1309.07	1	0	0	1
bgq	Bagri	Southern Asia	not endangered	6a	847000	2671.07	0	detailed	24688	10	0.00687719	0.471794	7	1	0.142857	0.479941	0	0	0.991314	3.41539	5.39392	1354.4	17.7357	15.6644	0.274975	292.27	17.8684	0.707907	277.579	16.8944	0.656402	0	0	0.0348635	0.0327873	46.3436	42.3333	298.197	768.621	119.566	5	0.0888158	0	3.22337	166.941	1	0	0	1
bgr	Bawm Chin	Southern Asia	threatened	6b	15940	54.2176	0	detailed	1965.19	12	0.0337052	0.193216	14	1	0.0714286	0.261878	0	0	0.170593	2.21197	4.91637	859.417	18.9224	27.9133	0.287435	58.6407	6.8247	0.00146342	56.2318	6.44892	0.00146342	0	0	0	0	35.3438	260	296.928	316.218	108.752	26.25	0.178354	0.0748171	5.98024	947.045	0.117575	0	0	0.117575
bgs	Tagabawa	South-Eastern Asia	not endangered	4	43000	126.006	0	basic	240.62	3	0.0463631	0.0482425	12	1	0.0833333	0.364102	0	0	1	2.59534	9	2217.47	17.1724	16.385	0.180066	472.017	13.0906	0.54	452.135	12.3442	0.500308	0	0	0	0	41.6	365	297.488	92.5381	29.6904	6	0.0555139	0.0333563	6.53159	1211.36	1	0	0	1
bgt	Bughotu	Oceania	not endangered	5	4050	289.552	1	basic	205.076	2	0.0138883	0.473725	3	1	0.333333	0.609369	0	0	0	9.41694	5.1	1329.96	17.4262	17.518	0.299623	30.5706	6.72326	0.306667	29.3285	6.3055	0.291282	0	0	0	0	42.1	366	299.99	33.4728	22.4944	3	0.0441176	0	5.75438	373.418	1	0	0	1
bgu	Mbongno	Western Africa	shifting	6a	3000	49.4019	0	little or none	52.7519	4	0.0923132	0.403312	34	7	0.205882	0.482796	0	0	0	2.9236	5.24671	1822.53	15.0844	37.7205	0.166022	52.5684	7.42412	0.253333	50.7323	6.68844	0.177436	0	0	0	0	42.4606	239	294.389	132.699	79.9529	25	0.136612	0	5.80091	1055.95	1	0	0	1
bgv	Warkay-Bipim	South-Eastern Asia	shifting	6b	300	56.733	0	little or none	44.6047	1	0.0297275	0	8	5	0.625	0.186018	0	0	0	3.23872	7.6	3122.36	16.5116	40.073	0	5.02828	2.56448	0.02	4.9501	2.4717	0.02	0	0	0	0	45.6	365.5	299.835	74.0986	11.905	0	0	0.00829843	4.74879	1146.04	1	0	1	0
bgw	Bhatri	Southern Asia	not endangered	3	217000	1284.18	0	basic	4880.12	4	0.0134134	0.862861	6	0	0	0.103636	0	0	1	3.42347	5.4	1357.56	17.7357	15.676	0.289001	157.587	15.6278	0.807919	150.026	14.9074	0.780305	0	0	0.0093401	0.00900169	46.45	182	298.053	371.28	121.736	12	0.1473	0.0481291	5.39182	587.052	1	0	0	1
bgx	Rumelian Turkish	Arab	shifting	7	331000	2522.75	0	basic	47825.2	4	0.00106869	0.30412	3	1	0.333333	0.383719	0	0	0.108536	4.2649	7.36667	11630.7	20.9292	37.9638	0.294779	151.767	13.7245	0.451911	142.889	12.838	0.40585	0.0159377	0.0152191	0.0433553	0.0410194	39.0426	171.5	287.385	704.527	60.3592	6	0.0706318	0.0239484	5.96543	622.284	0	0	0	0
bgy	Benggoi	South-Eastern Asia	shifting	8a	350	10.2478	0	little or none	576.236	3	0.0286669	0.163677	6	3	0.5	0.714382	0	0	0	3.23872	7.6	3122.36	16.5116	40.073	0.194011	22.8317	9.31508	0.770435	22.0177	9.06712	0.770435	0	0	0	0	45.6	366	299.784	62.8435	49.8344	7	0.109375	0.0160626	5.68873	464.38	1	0	1	0
bgz	Banggai	South-Eastern Asia	shifting	7	125000	1971.13	1	basic	3025.95	0	0	0	3	2	0.666667	0.607606	0	0	0	3.23872	7.6	3122.36	16.5116	40.073	0.435706	66.8035	13.2138	0.654545	63.7901	12.7195	0.654499	0.00439394	0.00336174	0	0	45.6	365	299.338	54.0487	39.682	13	0.117117	0.0518377	6.31715	593.203	1	0	1	0
bha	Bharia	Southern Asia	not endangered	6a	197000	912.37	0	little or none	10863.7	2	0.00410286	0.999095	3	0	0	0.111858	0	0	1	3.42347	5.4	1357.56	17.7357	15.676	0.318183	272.738	17.391	0.969153	259.378	16.4041	0.907481	0	0	0.0217849	0.0204485	46.45	141	298.511	576.565	146.146	11	0.148446	0.0357097	4.80768	350.904	1	0	0	1
bhb	Bhili	Southern Asia	not endangered	5	3310000	6952.57	0	basic	41824.7	12	0.0117032	0.300103	4	0	0	0.0924053	0	0	1	3.42347	5.4	1357.56	17.7357	15.676	0.219494	434.653	16.9985	0.945595	416.442	16.0778	0.891819	0	0	0.0215476	0.0203667	46.45	130	299.259	449.159	145.919	8	0.104704	0.0151094	5.09046	454.581	1	0	0	1
bhc	Biga	South-Eastern Asia	shifting	6a	300	39.2043	1	little or none	12.5909	0	0	0	1	1	1	0	0	0	0	3.23872	7.6	3122.36	16.5116	40.073	0.0988551	7.65223	3.72862	0.218246	7.39128	3.59427	0.211228	0	0	0	0	45.6	366	300.547	57.3244	42.5607	6	0.0769231	0.00812911	4.70055	308.567	1	0	1	0
bhd	Bhadrawahi	Southern Asia	threatened	6a	53000	407.837	0	detailed	4363.72	2	0.00797207	0.565101	5	0	0	0.596101	0	0	1	3.42347	5.4	1357.56	17.7357	15.676	0.155186	95.8219	9.01082	0.269545	91.694	8.4526	0.242098	0	0	0	-0.00047	46.45	158.375	280.763	774.863	46.7741	9	0.09	0.0544214	6.73832	2872.41	1	0	0	1
bhe	Bhaya	Southern Asia	shifting	6b	70	0.274679	0	little or none	0.212652	0	0	0	9	1	0.111111	0.188531	0	0	0	2.49344	4.7	993.383	17.7437	14.338	0.226805	309.373	21.2881	0.96	296.41	20.0051	0.883077	0	0	0	0	34.2	13	300.045	579.78	154.864	4	0.0701754	0	3.34542	81.648	1	0	0	1
bhf	Odiai	Oceania	shifting	6a	240	40.8714	0	little or none	142.283	2	0.0461967	0.388786	33	8	0.242424	0.130809	0	0	1	2.01	4	1928.29	16.8406	9.377	0.0248491	5.76913	2.628	0.088	5.50388	2.50225	0.088	0	0	0	0	47.8	366	299.987	40.4975	26.8146	4	0.0384615	0	6.10312	988.931	1	0	0	1
bhg	Binandere	Oceania	not endangered	5	7000	645.806	0	basic	3093.01	4	0.0160512	0.724714	9	0	0	0	0	0	1	2.01	4	1928.29	16.8406	9.377	0.00457522	10.6955	2.96639	0.127719	10.2636	2.83479	0.126559	0	0	0	0	47.8	366	299.427	61.8417	23.5772	5.33333	0.0348723	0.00586873	7.14297	1763.61	1	0	0	1
bhh	Bukharic	Asia	not endangered	7	10000	229.97	0	basic	89.4549	2	0.0502339	0.710887	2	0	0	0.710887	0	0	1	7.28354	10.7	1634.31	18.0218	16.572	0.214446	49.8613	32.3149	0.173333	47.4475	30.2352	0.172308	0	0	0.826667	0.760889	NA	49	288.146	1003.83	77.5227	2	0.04	0	4.5041	479.268	1	0	0	0
bhi	Bhilali	Southern Asia	not endangered	6a	681000	2056.5	0	basic	19786.8	9	0.0113489	0.629504	6	0	0	0.0679037	0	0	1	3.42347	5.4	1357.56	17.7357	15.676	0.250327	346.369	16.1958	0.944433	331.765	15.2744	0.884406	0	0	0.00403023	0.00375819	46.45	130	299.688	428.099	137.717	9	0.111907	0.0243697	5.32795	428.495	1	0	0	1
bhj	Bahing	Southern Asia	nearly extinct	6a	11700	117.92	0	basic	501.361	5	0.0467272	0.177873	26	18	0.692308	0	0	0	0	3.70359	3.3	592.401	17.2686	15.856	0.189029	109.016	12.8702	0.504762	88.8222	12.1149	0.472381	0.0738095	0.0685417	0	0	37.15	151.833	289.647	437.22	107.019	16.6667	0.104432	0.0155216	5.83079	2290.92	0	0	0	0
bhl	Bimin	Oceania	threatened	4	2250	213.111	0	basic	1009.53	8	0.0538763	0.733844	15	1	0.0666667	0.777683	0	0	1	2.01	4	1928.29	16.8406	9.377	0.0033417	4.78549	2.588	0.191	4.5695	2.51512	0.190846	0	0	0	0	47.8	349	291.712	42.7253	7.59257	6	0.0385281	0.0115273	6.60559	2471.14	1	0	0	1
bhm	Bathari	Arab	moribund	8b	200	167.201	0	detailed	842.616	1	0.00556348	0	2	1	0.5	0.248289	0	0	0	4.02354	8.1	17587.6	20.5219	67.16	0.278111	0.89645	4.0964	0.0630769	0.882712	3.89264	0.0630769	0.157692	0.147236	0	0	31.9	7.5	298.693	273.993	44.8518	4	0.0876058	0.0138877	4.44151	244.637	1	1	0	0
bhn	Gardabani Bohtan Neo-Aramaic	Arab	moribund	7	1000	5.3976	0	detailed	2.46559	0	0	0	5	1	0.2	0.762773	0	0	1	2.69687	12.2	3233.3	18.7229	15.162	0.270978	66.1267	22.5894	0.56	58.7517	21.0126	0.516923	0	0	0	-0.016	38.9	174	286.445	867.135	40.3738	4	0.0444444	0.0412913	6.95515	2123.05	0	0	0	0
bho	Bhojpuri	Southern Asia	not endangered	4	39380000	30104.8	0	detailed	27520.2	10	0.00726601	0.296996	2	0	0	0.0430986	0	0	0.786746	3.48321	4.95217	1194.39	17.6361	15.7144	0.357242	1266.27	20.0473	0.96792	1209.39	18.8552	0.896047	9.04e-06	-6.78e-06	0.0134901	0.012745	44.4667	159.75	298.366	568.713	130.755	9	0.126154	0.0715267	3.09573	143.93	0.786746	0	0	0.786746
bhp	Bima	South-Eastern Asia	not endangered	6a	500000	3591.34	0	detailed	7033.89	1	0.000902	0	1	0	0	0	0	0	0	3.23872	7.6	3122.36	16.5116	40.073	0.144915	137.197	11.4661	0.659349	130.509	10.9266	0.634104	0.00446512	0.00434593	0.000186	0.000149	45.6	230.375	298.377	66.3694	83.0558	3.42857	0.0592332	0.0377604	5.75229	252.928	1	0	1	0
bhq	Tukang Besi South	South-Eastern Asia	not endangered	6a	130000	700.094	1	basic	114.828	1	0.0142003	0	1	0	0	0	0	0	0	3.23872	7.6	3122.36	16.5116	40.073	0.239138	185.689	14.1931	0.76	171.387	13.6985	0.76	0	0	0	0	45.6	302	300.543	55.3938	58.4352	0	0	2.64e-06	4.68121	104.46	1	0	1	0
bhr	Bara Malagasy	Africa	not endangered	6a	600000	33311.7	0	detailed	75090.5	6	0.00282774	0.638403	0	0	0	0	0	0	0	2.91041	6	471.959	16.8789	25.88	0.325209	18.2373	6.85172	0	17.7621	6.4582	-0.00216087	0.410572	0.385726	0	0	41.7	208.75	295.414	268.128	106.136	13.7143	0.196338	0	5.82102	873.579	1	0	0	0
bhs	Buwal	Africa	not endangered	5	7000	28.8659	0	detailed	115.148	5	0.107339	0.224824	49	2	0.0408163	0	0	0	0	2.76802	5.3	1286.52	16.6852	41.84	0.264307	266.849	17.239	0.97	257.508	16.6485	0.97	0	0	0	0	43.1	124	298.766	206.696	121.668	4	0.0325203	0	4.92109	430.878	1	0	0	1
bht	Bhattiyali	Southern Asia	not endangered	6a	102000	382.002	0	basic	829.279	2	0.018773	0.369786	11	0	0	0.530749	0	0	1	3.42347	5.4	1357.56	17.7357	15.676	0.160892	224.739	12.568	0.581176	212.94	11.9714	0.564977	0.0373529	0.0342096	0	0	46.45	206	291.217	603.564	104.046	9	0.0874528	1.38e-07	7.14265	4040.36	1	0	0	1
bhu	Bhunjia	Southern Asia	threatened	6a	6790	35.0459	0	little or none	6501.4	2	0.00660029	0.872503	2	0	0	0.872503	0	0	1	3.42347	5.4	1357.56	17.7357	15.676	0.284298	189.795	15.5705	0.898636	180.758	14.7529	0.851678	0	0	0	0	46.45	178.5	299.473	440.433	130.057	12	0.145386	6.43e-06	5.23724	509.855	1	0	0	1
bhv	Bahau	South-Eastern Asia	not endangered	6a	19000	3055.28	0	little or none	1486.21	4	0.0239778	0.553832	9	4	0.444444	0.740254	0	0	0	3.23872	7.6	3122.36	16.5116	40.073	0.0784664	5.85211	3.82692	0.159365	5.58751	3.72735	0.159365	0	0	0	0	45.6	366	300.49	21.828	21.4512	25.5	0.154269	0.045587	5.41009	605.441	1	0	1	0
bhw	Biak	South-Eastern Asia	moribund	6b	30000	456.936	1	detailed	4000.23	7	0.0055482	0.134304	1	0	0	0	0	0	0	3.23872	7.6	3122.36	16.5116	40.073	0.165791	55.5495	7.58328	0.272258	53.6052	7.27462	0.271762	0	0	0.00172043	0.00137634	45.6	366	299.854	28.689	15.8998	4.7	0.0555722	0.056685	5.5274	220.308	1	0	1	0
bhy	Bhele	Africa	threatened	6b	15000	144.819	0	basic	9258.13	7	0.0106993	0.564767	6	0	0	0.428274	0	0	1	2.00682	5.4	334.022	16.624	21.58	0.1975	182.929	7.72535	0	177.87	7.27858	-0.00445084	0	0	0	0	42.2	326	295.818	33.1525	23.8998	13	0.0580357	0	5.87099	716.725	1	0	0	0
bhz	Bada (Indonesia)	South-Eastern Asia	not endangered	5	6800	141.753	0	basic	1070.13	6	0.02945	0.411053	9	4	0.444444	0.469155	0	0	0	3.23872	7.6	3122.36	16.5116	40.073	0.188779	45.2435	4.38787	0.0742857	43.8823	4.18005	0.0742857	0	0	0	0	45.6	350	291.986	40.5653	37.873	17	0.145425	0.012659	6.8581	1377.25	1	0	1	0
bia	Badimaya	Australia and New Zealand	extinct	8b	20	767.628	0	detailed	12366.2	2	0.00387095	6.29e-06	1	1	1	0	0	0	0	5.08313	12.4	52022.1	25.0324	4.375	0.180658	0.0304985	4.17476	0.000811	0.0284647	3.91397	0.000811	0.733732	0.687841	0	-5.41e-06	32.8	51	293.51	626.933	46.6103	0	0	0	4.2931	169.124	1	0	0	1
bib	Bissa	Western Africa	not endangered	5	528000	4754.14	0	detailed	6842.24	4	0.00901138	0.557247	4	0	0	0.557247	0	0	0.983488	4.49479	1.47468	654.5	15.28	24.1711	0.224343	119.783	13.6623	0.838423	115.057	13.22	0.838423	0.00333333	0.00165099	0	0	39.8771	162.833	301.42	209.458	113.118	4	0.03125	0	4.09953	188.551	1	0	0	0.0111632
bid	Bidiyo	Africa	not endangered	6a	14000	564.476	0	detailed	1387.86	7	0.0483236	0.208729	12	4	0.333333	0.271043	0	0	1	2.23203	1.9	863.761	15.7381	16.163	0.261467	29.597	11.0606	0.583158	28.6222	10.584	0.583158	0.306842	0.261941	0	0	41.1	122	301.26	245.572	135.255	8.75	0.105183	0	3.94998	195.886	1	1	0	0
bie	Bepour	Oceania	moribund	6b	50	1.3907	0	little or none	5.08259	1	0.113393	0	45	16	0.355556	0.660914	0	0	1	2.01	4	1928.29	16.8406	9.377	0.0488094	49.9942	11.3892	0.96	47.8105	11.0974	0.96	0	0	0	0	47.8	366	299.389	34.245	32.0478	2	0.0192308	0.00788858	6.39246	1746.35	1	0	0	1
bif	Biafada	Western Africa	threatened	6a	44900	1565.83	0	basic	2214.45	5	0.00855545	0.579343	6	0	0	0.527591	0	0	0	1.93094	2.6	555.605	15.0474	29.345	0.310168	32.2341	7.2252	0.00181818	30.7032	6.79744	-0.00042	0	0	0	0	42.2	170	300.215	118.653	133.1	10.3333	0.0630668	0.021924	3.27808	61.247	1	0	0	0
big	Biangai	Oceania	not endangered	5	1400	86.5523	0	basic	606.751	3	0.0330816	0.329528	26	6	0.230769	0.628238	0	0	1	2.01	4	1928.29	16.8406	9.377	0.0459517	13.9872	8.93811	0.512727	13.4064	8.66686	0.512727	0	0	0	0	47.8	366	292.521	51.7788	22.0719	7.75	0.0454107	0.00822768	7.17961	1774.1	1	0	0	1
bij	Vaghat-Ya-Bijim-Legeri	Western Africa	threatened	6b	20000	106.954	0	little or none	171.04	6	0.103133	0.119418	28	3	0.107143	0	0	0	0	3.06	5.2	2292.45	13.6809	34.109	0.291504	176.081	11.6816	0.422857	169.639	11.1237	0.422857	0.04	0.0342857	0	0	41.9	182	295.907	183.117	103.344	2	0.0141844	0	5.21466	774.443	1	0	0	1
bil	Bile	Western Africa	shifting	6b	38000	304.233	0	little or none	220.897	5	0.0889332	0.309365	27	4	0.148148	0	0	0	0	3.06	5.2	2292.45	13.6809	34.109	0.275237	115.406	15.5378	0.977778	110.974	14.9872	0.977778	0.0111111	-0.00701389	0	0	41.9	175	300.492	204.017	104.168	2	0.015625	0.0493328	5.57613	705.03	1	0	0	1
bim	Bimoba	Western Africa	threatened	6b	120000	876.895	0	detailed	1100.72	5	0.0237451	0.918896	9	0	0	0.629386	0	0	0	5.77582	6.43781	1215.74	15.5352	32.0358	0.27465	149.451	13.6128	0.743415	143.968	13.0886	0.743415	0.0426829	0.0283079	0	-0.000195	41.2983	170	300.99	201.174	99.6425	5.66667	0.0408679	0.0100952	4.40851	247.161	1	0	0	0.890754
bin	Bini	Western Africa	not endangered	4	1000000	3058.9	0	detailed	8004.69	9	0.0201719	0.295557	6	0	0	0.278952	0	0	0	3.06	5.2	2292.45	13.6809	34.109	0.375138	299.944	10.698	0.000367	288.43	9.99375	-0.019346	0	0	0.035474	0.0340469	41.9	266.25	299.143	115.492	68.787	10	0.0584795	0	4.24335	239.097	1	0	0	1
bio	Nai	Oceania	shifting	5	750	118.518	0	basic	139.187	2	0.0370041	0.9979	33	12	0.363636	0.129975	0	0	1	2.01	4	1928.29	16.8406	9.377	0.0353826	5.76913	3.28693	0.146667	5.50388	3.14566	0.146667	0	0	0	0	47.8	366	299.627	43.6856	27.6726	5.5	0.0495901	0	6.10312	988.931	1	0	0	1
bip	Bila	Africa	not endangered	6a	40000	3066.52	0	basic	8291.86	7	0.0153616	0.306813	7	1	0.142857	0.857889	0	0	1	2.00682	5.4	334.022	16.624	21.58	0.201	12.5951	3.84513	0	12.2215	3.66373	-0.00054	0	0	0	0	42.2	332.625	296.85	35.5161	26.8015	12	0.0451128	0	5.48045	624.877	1	0	0	0
biq	Bipi	Oceania	not endangered	6a	1200	47.6048	1	little or none	3.15556	0	0	0	6	1	0.166667	0.734931	0	0	1	2.01	4	1928.29	16.8406	9.377	0	25.2075	5.91793	0.24	23.9241	5.63004	0.235951	0	0	0	0	47.8	366	300.44	13.2165	6.41623	1	0.0238095	0.0594832	4.82368	71.9605	1	0	0	1
bir	Bisorio	Oceania	shifting	5	260	17.899	0	little or none	889.583	7	0.0429884	0.79335	21	6	0.285714	0.173344	0	0	1	2.01	4	1928.29	16.8406	9.377	0.000405	5.8032	3.52216	0.0745946	5.56941	3.36547	0.0690229	0	0	0	0	47.8	366	297.81	35.3921	25.4829	4.66667	0.0369397	0	6.33401	1519.7	1	0	0	1
bit	Berinomo	Oceania	shifting	6a	350	56.2157	0	little or none	211.567	3	0.0495633	0.936814	27	8	0.296296	0.791878	0	0	1	2.01	4	1928.29	16.8406	9.377	0.00211073	5.74025	3.08	0.0114286	5.49085	2.86984	0.0114286	0	0	0	0	47.8	366	299.869	32.6918	21.6012	4	0.0434783	0	6.23379	1635.05	1	0	0	1
biu	Biete	Southern Asia	threatened	5	19000	121.211	0	little or none	1068.89	6	0.0324667	0.624209	13	1	0.0769231	0.131801	0	0	1	3.42347	5.4	1357.56	17.7357	15.676	0.175386	61.5061	7.2952	0.0410256	58.3907	6.8631	0.0407101	0	0	0	0	46.45	270	294.472	398.976	85.5599	29.3333	0.180254	0.0509568	6.26078	1553.52	1	0	0	1
biv	Southern Birifor	Western Africa	not endangered	5	129310	4090.24	0	basic	3307.15	9	0.0201706	0.774006	8	0	0	0.772701	0	0	0.0180354	5.44655	5.83806	1262.1	15.1185	32.1595	0.233664	32.6373	7.40414	0	31.1258	6.97747	0	0.421515	0.39517	0	0	41.1143	208	300.495	173.303	82.453	7.25	0.0467495	0.00404356	4.43224	158.231	1	0	0	0.675424
biw	Kol (Cameroon)	Africa	not endangered	6a	12000	1242.93	0	detailed	672.628	3	0.0226957	0.769282	5	1	0.2	0.604423	0	0	0	2.76802	5.3	1286.52	16.6852	41.84	0.251581	6.81386	4.94062	0	6.48118	4.69433	0	0	0	0	0	43.1	307	296.682	67.1723	62.52	12	0.0502092	0.0166416	4.26839	209.949	1	0	0	1
bix	Bijori	Southern Asia	not endangered	6a	25000	92.1415	0	basic	1297.77	4	0.0270464	0.0561064	7	1	0.142857	0.13341	0	0	1	3.42347	5.4	1357.56	17.7357	15.676	0.229206	135.423	11.3749	0.471429	129.798	10.8451	0.46022	0	0	0	0	46.45	167	296.245	501.838	120.908	10.5	0.130401	0.00165936	5.28081	532.6	1	0	0	1
biy	Birhor	Southern Asia	shifting	6a	2000	4.93979	0	little or none	1332.27	3	0.0206971	0.0540225	6	0	0	0.0616626	0	0	1	3.42347	5.4	1357.56	17.7357	15.676	0.225286	337.853	15.7516	0.864615	324.168	14.8886	0.811124	0	0	0	0	46.45	167	297.23	516.52	119.381	10.5	0.130401	0	5.28081	532.6	1	0	0	1
biz	Loi-Likila	Africa	not endangered	6a	20000	1338.9	0	basic	5576.43	7	0.0196701	0.718944	7	2	0.285714	0.713599	0	0	0.971407	2.07208	5.42001	404.886	16.6606	21.9597	0.0802303	12.3526	3.17362	0	11.9723	3.04214	0	0	0	0	0	42.3229	361.5	298.344	64.3974	30.5452	9.75	0.0540127	0.0435967	3.0942	72.8791	1	0	0	0
bja	Budza	Africa	not endangered	6a	226000	5006.07	0	basic	13163.5	9	0.0137395	0.701538	7	0	0	0.570132	0	0	1	2.00682	5.4	334.022	16.624	21.58	0.194765	46.4112	6.88971	0	44.9482	6.52694	0	0	0	0	0	42.2	309.6	298.044	46.6086	36.4932	9	0.0459184	0.0263577	4.19753	119.121	1	0	0	0
bjb	Banggarla	Australia and New Zealand	extinct	10	0	0	0	basic	49951.4	4	0.00332189	9.18e-07	1	0	0	0	0	0	0	5.08313	12.4	52022.1	25.0324	4.375	0.270435	0.222552	6.35364	0.419835	0.207712	5.98341	0.392223	0.222717	0.208372	0	-4.13e-06	32.8	79	290.278	459.277	38.3539	1	0.0222005	0	4.55628	194.037	1	0	0	1
bjc	Bariji	Oceania	not endangered	6a	460	50.5106	0	basic	306.703	3	0.0425753	0.608311	18	1	0.0555556	0.485677	0	0	1	2.01	4	1928.29	16.8406	9.377	0.01488	8.92944	3.00335	0.143333	8.57999	2.87835	0.143333	0	0	0	0	47.8	366	297.148	79.4902	30.9131	5.5	0.0380627	0.00278978	7.01399	1962.1	1	0	0	1
bje	Biao-Jiao Mien	Asia	not endangered	6a	43000	306.601	0	basic	3263.49	2	0.00373381	0.246263	6	1	0.166667	0.176691	0	0	1	3.66	7.3	4550.45	19.5756	41.757	0.185866	126.478	9.29075	0.201504	118.027	8.67596	0.180613	0.022782	0.0211701	0	0	42.7	365	289.877	733.193	57.264	14.6667	0.105378	0.0188206	5.95092	671.262	1	0	0	0
bjf	Barzani Jewish Neo-Aramaic	Arab	nearly extinct	8b	20	0.0234432	0	basic	163.812	3	0.0334815	0.0353088	13	7	0.538462	0.494014	0	0	0	5.40531	9.56776	9734.55	20.0516	10.0869	0.43191	1627.67	33.0705	0	1560.23	31.104	-0.0043956	0	0	1	0.938286	35.7125	155	290.145	590.376	110.317	7.5	0.0897877	8.55e-05	6.14279	965.943	1	1	0	0
bjg	Kangaki-Kagbaaga-Kajoko Bidyogo	Western Africa	not endangered	6a	29900	1727.52	1	detailed	1522.68	1	0.00115648	0	1	0	0	0	0	0	0	1.93094	2.6	555.605	15.0474	29.345	0.055254	19.4271	4.67119	0.0109091	18.3896	4.31956	-0.00447552	0	0	0	0	42.2	179	299.508	87.4742	137.313	4.5	0.0478604	0.0381989	3.09961	74.9135	1	0	0	0
bjh	Bahinemo	Oceania	threatened	5	550	71.3937	0	basic	1458.91	6	0.0391912	0.754266	29	8	0.275862	0.76552	0	0	1	2.01	4	1928.29	16.8406	9.377	0.00336764	5.73949	3.54102	0.0772881	5.49187	3.41004	0.0772881	0	0	0	0	47.8	366	299.134	33.4743	22.319	4.5	0.0385177	0	6.33401	1519.7	1	0	0	1
bji	Burji	Africa	threatened	4	70100	746.007	0	detailed	1638.47	3	0.0093426	0.335038	6	0	0	0.299512	0	0	0	5.2154	3.68359	563.705	18.0833	15.8151	0.243036	91.0999	9.31982	0.154118	87.2996	8.71774	0.132489	0.116029	0.106388	0	0	36.6964	178	295.166	121.744	79.8373	10.2222	0.0833896	0	6.36914	1353.71	1	0	0	1
bjj	Kanauji	Southern Asia	threatened	6b	9500000	10992.4	0	basic	14804.9	4	0.00688932	0.710966	3	0	0	0.0609425	0	0	1	3.42347	5.4	1357.56	17.7357	15.676	0.267419	889.873	19.3439	0.976711	846.492	18.1766	0.901807	0	0	0.0183893	0.0171186	46.45	135.5	298.879	668.794	137.006	5	0.0769231	0.0618046	3.74475	507.131	1	0	0	1
bjk	Barok	Oceania	not endangered	4	2120	114.566	1	detailed	359.888	2	0.0173772	0.881291	5	1	0.2	0.849772	0	0	1	2.01	4	1928.29	16.8406	9.377	0.133203	18.5046	7.65926	0.365714	17.8581	7.38422	0.365714	0	0	0	0	47.8	366	299.256	40.5305	27.1222	1	0.0144928	0.101903	6.43779	606.785	1	0	0	1
bjl	Bulu (Papua New Guinea)	Oceania	shifting	6a	910	29.934	0	little or none	183.07	1	0.0183038	0	3	0	0	0.753314	0	0	1	2.01	4	1928.29	16.8406	9.377	0.117434	26.5876	6.93609	0.5	25.5575	6.81109	0.5	0	0	0	0	47.8	366	299.337	22.7848	72.1341	1	0.0149254	0.0921259	5.54754	335.92	1	0	0	1
bjm	Bajelani	Arab	threatened	7	20000	587.4	0	basic	42379.4	4	0.00488339	0.469158	2	0	0	0.963036	0	0	1	3.55	6.4	4657.28	17.4777	27.379	0.280404	38.623	5.26886	0.00714034	37.2237	4.96365	0.00709156	0	0	0.00859659	0.00802975	30.2	74	295.398	947.332	83.2318	2.33333	0.0765649	0.0487437	4.5192	408.186	1	1	0	0
bjo	Mid-Southern Banda	Africa	not endangered	6a	102000	4482.55	0	basic	14103.4	21	0.0207476	0.688942	11	0	0	0.775727	0	0	0.183808	1.42479	4.04614	486.372	15.8194	20.0209	0.187013	16.6124	5.35148	0.0153684	15.9226	5.0797	0.0153252	0.110105	0.103224	0	0	48.5349	254.286	297.984	84.4508	60.9411	5	0.0304878	0.0352617	4.37833	142.388	1	0.096069	0	0.096069
bjr	Binumarien	Oceania	not endangered	5	360	9.80335	0	basic	21.3596	1	0.0518115	0	36	6	0.166667	0.755797	0	0	1	2.01	4	1928.29	16.8406	9.377	0.120619	88.7214	9.64569	0.6	85.5436	9.36783	0.6	0	0	0	0	47.8	366	293.258	52.0273	33.7801	7	0.0421687	0.00642093	6.95812	1916.28	1	0	0	1
bjt	Balanta-Ganja	Western Africa	not endangered	5	82800	1040.93	0	detailed	882.192	8	0.0566493	0.587417	13	3	0.230769	0.500402	0	0	0	5.78097	2.41665	1218.56	16.5384	24.2067	0.304708	98.3787	9.45094	0.0787879	94.646	8.93443	0.0770163	0.114242	0.106818	0	0	39.5415	155	299.771	130.023	145.153	9	0.05625	0.00559628	3.10537	47.5805	1	0	0	0
bju	Busuu	Western Africa	nearly extinct	8b	8	0.0968003	0	little or none	785.129	0	0	0	38	13	0.342105	0.283909	0	0	0	2.93168	5.24395	1850.35	15.0013	37.5067	0.162962	74.981	7.68526	0.00129032	72.0903	7.07487	-0.0369231	0	0	0	0	42.4274	237	298.846	115.015	78.1693	24.5	0.132275	0.0569712	5.9251	1106.72	1	0	0	1
bjv	Nangnda	Africa	not endangered	6a	36000	503.65	0	detailed	3251.61	8	0.0222177	0.719498	7	0	0	0.700433	0	0	1	2.23203	1.9	863.761	15.7381	16.163	0.273283	79.0215	9.61482	0.145455	76.2751	9.10612	0.145455	0.489015	0.454479	0	0	41.1	183.5	300.256	185.067	113.767	5.33333	0.0441829	0.0148627	3.89668	136.396	1	1	0	0
bjw	Bakw√©	Western Africa	not endangered	6a	10300	87.5415	0	basic	5806.35	6	0.0160298	0.553198	6	1	0.166667	0.553198	0	0	0	4.41246	4.2	1216.19	14.0612	32.647	0.153251	122.164	7.75086	0	117.641	7.32397	-0.00578249	0	0	0.000172	0.000172	41	317	299.135	93.7413	60.6985	24	0.117073	0.0442197	4.33005	189.67	1	0	0	0
bjx	Banao Itneg	South-Eastern Asia	not endangered	6a	3500	43.5535	0	basic	516.718	5	0.0408355	0.747869	32	5	0.15625	0	0	0	1	2.59534	9	2217.47	17.1724	16.385	0.242642	31.1894	8.03352	0.304	29.4854	7.4203	0.254154	0	0	0	0	41.6	313.5	293.773	175.052	47.9299	5.5	0.0535125	0.0441482	6.42011	658.136	1	0	0	1
bjy	Bayali	Australia and New Zealand	extinct	10	0	0	0	basic	17947.1	6	0.00778227	0.000122	3	1	0.333333	0.000199	0	0	0	5.08313	12.4	52022.1	25.0324	4.375	0.235772	5.83084	4.50743	0	5.44232	4.25511	0	0.107802	0.101064	0.00684366	0.00645034	32.8	120.833	293.966	393.396	51.6896	7	0.0583333	0.00453525	5.18094	332.664	1	0	0	1
bjz	Baruga	Oceania	not endangered	5	2230	248.394	0	basic	1416.6	6	0.0250609	0.56227	17	2	0.117647	0.758647	0	0	1	2.01	4	1928.29	16.8406	9.377	0.000545	8.92944	3.13074	0.160727	8.57999	3.00574	0.160727	0	0	0	0	47.8	366	299.171	75.1605	33.147	5	0.0377419	0.00276987	7.01399	1962.1	1	0	0	1
bka	Kyak	Western Africa	not endangered	6a	5000	35.0313	0	little or none	39.6146	7	0.278165	0.845246	40	8	0.2	0	0	0	0	3.06	5.2	2292.45	13.6809	34.109	0.237252	42.3771	12.4864	0.76	40.757	12.0285	0.76	0.06	0.044375	0	0	41.9	175	300.592	206.476	106.486	2	0.0149254	0.0276285	5.29129	526	1	0	0	1
bkc	Baka (Cameroon)	Africa	threatened	6a	43200	8114.22	0	detailed	53571.3	17	0.00599222	0.505634	3	0	0	0.985454	0	0	0	2.77402	5.35191	1470.72	16.7218	42.4884	0.101177	7.77659	2.88694	0	7.43188	2.75174	-0.000773	0	0	0	0	43.0262	342	297.016	64.8133	51.6631	13	0.0575521	0.0514916	4.39859	140.977	1	0	0	0.97446
bkd	Talaandig-Binukid	South-Eastern Asia	not endangered	5	100000	438.635	0	basic	5743.48	8	0.0239336	0.16219	8	0	0	0.16219	0	0	1	2.59534	9	2217.47	17.1724	16.385	0.186944	155.504	12.5286	0.629231	150.039	11.6838	0.563208	0	0	0	-2.28e-05	41.6	365.5	297.109	105.416	32.6041	6	0.0457413	0.00930367	6.43235	941.114	1	0	0	1
bkf	Beeke	Africa	shifting	8a	1000	17.0419	0	little or none	1993.07	0	0	0	11	0	0	0.531865	0	0	1	2.00682	5.4	334.022	16.624	21.58	0.319671	44.5106	7.44403	0	43.1746	7.04031	0	0	0	0	0	42.2	279	296.557	96.1311	48.612	9	0.0375	0	4.71584	333.407	1	0	0	0
bkh	Bakoko	Africa	not endangered	6a	50000	307.386	0	detailed	3763.02	14	0.0244769	0.559147	7	2	0.285714	0.511897	0	0	0	2.76802	5.3	1286.52	16.6852	41.84	0.270406	126.16	7.75976	0	122.205	7.29209	-0.00807954	0	0	0.00272109	0.00272109	43.1	310	299.202	101.248	64.3013	27.1667	0.0973203	0.097361	5.77544	504.368	1	0	0	1
bki	Baki	Oceania	shifting	7	350	26.5215	1	basic	23.2107	3	0.144011	0.695977	19	5	0.263158	0.824988	0	0	0	5.28141	6.7	2868.04	18.0142	14.759	0.100002	14.2066	11.2884	0.72	13.7537	10.9429	0.716923	0	0	0	0	38.1	365	298.112	116.018	31.3935	3.5	0.120072	0.106698	5.64064	209.61	1	0	0	1
bkj	Pande	Africa	shifting	6a	9700	831.956	0	little or none	2104.48	5	0.0198334	0.623863	5	0	0	0.623863	0	0	0	1.30355	3.6	440.176	15.5374	20.88	0.134998	18.6457	4.38454	0	17.7961	4.14312	-0.000716	0	0	0	0	50.45	306	297.347	65.374	49.9991	10	0.0452767	0.0125536	4.55929	173.882	1	0	0	0
bkk	Brokskat	Southern Asia	shifting	6a	10000	1060.14	0	detailed	4505.74	2	0.00763811	0.833004	3	0	0	0.121275	0	0	1	3.42347	5.4	1357.56	17.7357	15.676	0.171907	9.54317	3.54472	0	9.08152	3.33883	0	0	0	0	0	46.45	141.25	266.818	1029.43	53.2818	7.5	0.0940086	0.0181527	7.08339	3009	1	0	0	1
bkl	Berik	South-Eastern Asia	threatened	6b	1200	389.777	0	basic	1312.24	11	0.0815884	0.802296	25	20	0.8	0.063847	0	0	0	3.23872	7.6	3122.36	16.5116	40.073	0.0629561	3.78651	4.39863	0.476981	3.70905	4.34928	0.476168	0	0	0	0	45.6	366	299.486	25.9701	16.4107	4	0.0487805	0.0032639	5.76494	577.41	1	0	1	0
bkm	Kom (Cameroon)	Africa	not endangered	3	233000	1351.64	0	basic	706.895	8	0.0664818	0.884691	56	12	0.214286	0.820542	0	0	0	2.76802	5.3	1286.52	16.6852	41.84	0.208998	83.2238	7.74172	0.0386207	78.2969	7.06485	-0.00827586	0	0	0	0	43.1	263	294.01	125.779	75.9997	39.5	0.170309	0.005254	5.82976	1108.04	1	0	0	1
bkn	Bukitan	South-Eastern Asia	threatened	6b	860	251.263	0	little or none	527.086	2	0.0115987	0.334845	6	2	0.333333	0.400203	0	0	0	3.64261	8.07884	4410.48	17.1684	41.9831	0.122174	2.75131	2.45659	0.0490909	2.65714	2.31294	0.0478322	0	0	0	0	44.6423	366	295.539	32.1308	16.4061	26	0.14179	0.0137169	6.09238	888.965	1	0	1	0.217653
bko	Kwa'	Africa	shifting	7	1000	17.446	0	little or none	295.68	5	0.0735906	0.646518	12	2	0.166667	0	0	0	0	2.76802	5.3	1286.52	16.6852	41.84	0.241074	7.40938	6.53295	0	6.90391	6.15848	0	0	0	0	0	43.1	289	298.355	97.6042	73.16	49	0.168385	0.0506901	5.83089	941.536	1	0	0	1
bkp	Boko (Democratic Republic of Congo)	Africa	not endangered	6a	21000	1063.36	0	basic	947.471	5	0.0274638	0.449516	8	0	0	0.441877	0	0	1	2.00682	5.4	334.022	16.624	21.58	0.0378012	22.2697	3.89574	0	21.567	3.7141	-0.000385	0	0	0	0	42.2	354	298.249	62.0623	31.1915	9.5	0.0528933	0.0264235	3.06823	64.6157	1	0	0	0
bkq	Bakair√≠	South America	shifting	5	950	2047.44	0	basic	3035	1	0.00313586	0	1	0	0	0	0	0	1	5.6488	6.9	11286.2	21.6786	40.17	0.121332	0.338512	4.49492	0.188387	0.32296	4.18441	0.165062	0.279677	0.267354	0	0	46.3	263.5	296.728	113.551	78.484	10	0.0578035	0	4.52407	278.848	1	0	0	0
bkr	Bakumpai	South-Eastern Asia	not endangered	3	100000	3966.18	0	basic	7008.58	9	0.0118914	0.405092	8	4	0.5	0.368949	0	0	0	3.23872	7.6	3122.36	16.5116	40.073	0.112284	23.5611	6.06704	0.149193	22.3602	5.79594	0.148372	0	0	0	0	45.6	366	300.724	26.8428	31.9147	26.5	0.167911	0.0771174	4.50613	225.97	1	0	1	0
bks	Masbate Sorsogon	South-Eastern Asia	not endangered	6a	85000	189.109	0	little or none	225.692	2	0.0197024	0.36181	9	1	0.111111	0	0	0	1	2.59534	9	2217.47	17.1724	16.385	0.435014	371.387	17.6989	0.872	351.419	16.9958	0.872	0	0	0	0	41.6	353	300.095	110.062	43.7617	10	0.0740741	0.0792428	5.22492	188.108	1	0	0	1
bkt	Boloki	Africa	shifting	6b	4200	246.748	0	basic	350.032	4	0.0425445	0.676854	5	0	0	0.784101	0	0	1	2.00682	5.4	334.022	16.624	21.58	0.0744755	21.2135	4.36016	0	20.5441	4.19555	0	0	0	0	0	42.2	359.5	298.326	63.1145	28.9158	9.5	0.0531975	0.0260972	3.0942	72.8791	1	0	0	0
bku	Buhid	South-Eastern Asia	not endangered	5	8000	69.2513	1	basic	1148.47	5	0.034225	0.00794795	8	1	0.125	0.0201091	0	0	1	2.59534	9	2217.47	17.1724	16.385	0.168406	62.2023	12.4979	0.783478	59.9678	11.7983	0.728428	0	0	0	0	41.6	312	298.601	96.2906	73.5848	10	0.100397	0.0175047	6.27304	564.977	1	0	0	1
bkv	Bekwarra	Western Africa	not endangered	6a	100000	439.56	0	detailed	289.662	5	0.0643967	0.362143	21	0	0	0.528625	0	0	0	3.06	5.2	2292.45	13.6809	34.109	0.333436	483.216	12.1869	0.0581818	464.815	11.5009	0.0581818	0.116364	0.108977	0	0	41.9	232.25	299.909	119.717	76.6828	16.5	0.0920966	0.0138822	5.33324	727.787	1	0	0	1
bkw	Bekwil	Africa	not endangered	6a	12060	5401.31	0	basic	9467.01	9	0.0105867	0.635631	3	0	0	0.999851	0	0	0	4.22472	6.15797	3074.84	17.9103	36.4617	0.113538	1.90123	2.53375	0	1.81277	2.40676	0	0	0	0	0	46.1714	364.5	297.196	71.0128	47.5093	12.6667	0.0575553	0	4.41014	185.309	1	0	0	0.00695243
bkx	Baikeno	South-Eastern Asia	threatened	6a	72000	694.116	0	basic	796.199	1	0.00689301	0	1	0	0	0	0	0	0	2.10177	4.94122	1198.11	16.8331	23.4955	0.146195	97.9036	14.4362	0.977143	93.413	13.6056	0.913626	0	-0.000335	0	0	33.8847	175.75	298.209	83.4964	93.8375	3.33333	0.0503482	0.00191998	6.23621	607.948	1	0	0.169131	0
bky	Bokyi	Western Africa	not endangered	6a	143700	997.529	0	basic	3377.56	16	0.0556075	0.868074	27	0	0	0.485634	0	0	0	3.037	5.20788	2213.19	13.9176	34.7181	0.309178	101.148	8.23013	0.00205882	97.2595	7.58583	-0.0317421	0	0	0	0	41.9945	272.417	299.237	97.6324	73.0939	26.5	0.116476	0.0528379	5.33324	727.787	1	0	0	1
bkz	Bungku	South-Eastern Asia	not endangered	6a	27000	1974.37	0	basic	1294.59	9	0.0150248	0.166052	3	3	1	0.0178205	0	0	0	3.23872	7.6	3122.36	16.5116	40.073	0.146478	36.2892	9.85104	0.453333	35.0252	9.48004	0.451396	0	0	0	0	45.6	338.333	299.373	59.5117	36.1294	14.8333	0.136055	0.0725987	6.21907	686.711	1	0	1	0
bla	Siksika	Northern America	shifting	7	3350	2180.17	0	detailed	11356.8	2	0.00194045	0.0017567	2	0	0	0.0017567	0	0	0.519437	5.01346	12.9117	48968.2	23.9371	12.1711	0.155113	3.28971	5.78061	0.123118	3.09432	5.36613	0.100565	0.314365	0.297817	0.0140757	0.0126385	34.3244	110.583	278.126	897.012	54.6836	1	0.010989	0	5.81582	1049.87	1	0	0	1
blb	Bilua	Oceania	shifting	5	8740	558.233	1	detailed	695.003	2	0.00947058	0.244377	6	0	0	0.561536	0	0	0	9.41694	5.1	1329.96	17.4262	17.518	0	19.7314	6.43226	0.293333	18.8501	6.1398	0.277744	0	0	0	0	42.1	366	299.572	38.2498	15.8117	4	0.038835	0.0701643	5.80073	344.458	1	0	0	1
blc	Bella Coola	Northern America	nearly extinct	8b	20	88.9391	0	detailed	45.8376	1	0.0220569	0	1	0	0	0	0	0	0	4.81739	12.6	48495.2	24.6523	12.289	0.0302123	10.4807	5.3525	0	9.7967	4.99297	0	0	0	0	0	31	155	277.817	620.21	46.8291	2	0.025974	0	6.45082	1263.55	1	0	0	1
bld	Bolango	South-Eastern Asia	threatened	6b	23000	322.973	0	basic	1346.55	4	0.014633	0.431209	4	4	1	0.248911	0	0	0	3.23872	7.6	3122.36	16.5116	40.073	0.18785	58.1221	10.9461	0.579512	55.5184	10.5427	0.578912	0	0	0	0	45.6	365	298.088	29.5959	22.8468	20	0.176991	0.0202888	6.40178	530.972	1	0	1	0
ble	Balanta-Kentohe	Western Africa	not endangered	5	397000	5071.58	0	basic	10212.1	12	0.0165781	0.593724	7	0	0	0.489054	0	0	0	1.93156	2.59997	555.713	15.0477	29.3442	0.336964	80.3352	8.79775	0.0378517	77.1474	8.30645	0.0369939	0.224578	0.209954	0.000921	0.000839	42.1996	170	299.724	140.474	136.18	10	0.0595536	0.0256043	3.27808	61.247	1	0	0	0
blf	Buol	South-Eastern Asia	threatened	6b	96000	1977.96	0	basic	4086.05	3	0.00769383	0.164327	4	4	1	0.218928	0	0	0	3.23872	7.6	3122.36	16.5116	40.073	0.108176	46.689	6.93696	0.346582	44.93	6.61843	0.334372	0	0	0	0	45.6	365.5	298.125	27.9513	19.8964	15.3333	0.149819	0.00811464	6.43041	555.491	1	0	1	0
blh	Kuwaa	Western Africa	not endangered	5	12800	777.904	0	basic	1090.64	3	0.0207485	0.702388	4	0	0	0.727322	0	0	0	3.16142	4.1	513.446	15.4915	32.065	0.0153978	9.28501	1.45422	0	8.87495	1.33611	-0.00711111	0	0	0	0	35.6	294	299.071	88.8297	62.2325	22	0.0984597	0.000148	4.83525	488.491	1	0	0	1
bli	Bolia	Africa	not endangered	6a	100000	4935.22	0	detailed	5138.85	3	0.00743959	0.572149	4	1	0.25	0.55464	0	0	1	2.00682	5.4	334.022	16.624	21.58	0.14413	19.8555	5.27563	0	19.0536	5.00824	-2.99e-05	0	0	0	0	42.2	347.333	298.469	48.7695	32.5278	7	0.0542636	0	3.1745	64.8045	1	0	0	0
blj	Bolongan	South-Eastern Asia	not endangered	6a	30000	2258.63	0	basic	1159.2	5	0.0299108	0.693284	8	3	0.375	0.772805	0	0	0	3.23872	7.6	3122.36	16.5116	40.073	0.0596953	13.4136	7.49353	0.326512	13.0362	7.21466	0.326512	0	0	0	0	45.6	366	300.795	42.6438	10.1359	28.5	0.16839	0.0450383	5.72258	560.162	1	0	1	0
blk	Pa'o Karen	South-Eastern Asia	not endangered	5	560740	5201.74	0	basic	11143.2	12	0.0134817	0.309326	7	1	0.142857	0.301981	0	0	0.988372	0.824082	4.13954	1026.7	16.817	11.3103	0.278948	91.1785	10.8769	0.484843	86.3528	10.3385	0.469396	0	0	0.00179372	0.00169806	33.3849	244	294.332	287.708	87.702	28	0.155556	0	6.08033	873.837	0	0	0	0
blm	Beli (Sudan)	Africa	shifting	5	65000	3052.16	0	basic	2493.66	5	0.0165679	0.579596	3	1	0.333333	0.555116	0	0	NA	1.22005	4.8	1124.14	16.3936	10.598	0.32738	19.4276	8.7046	0.11551	18.6102	8.22819	0.11033	0.451531	0.421798	0	0	46.3	208.25	300.344	145.284	81.0244	8.25	0.0612032	0	3.80935	202.387	1	1	0	1
bln	Coastal-Virac Bikol	South-Eastern Asia	not endangered	6a	135000	819.131	1	detailed	430.391	2	0.0132096	0.194732	2	0	0	0.194732	0	0	1	2.59534	9	2217.47	17.1724	16.385	0.212463	194.158	10.4197	0.323636	184.917	9.92729	0.323636	0	0	0	0	41.6	362	299.295	114.378	48.9427	6.25	0.056934	0.0449165	5.33612	147.863	1	0	0	1
blo	Anii	Western Africa	threatened	5	45900	709.497	0	detailed	1581.71	11	0.0615666	0.797637	12	0	0	0.784727	0	0	0.810638	4.3003	3.08404	947.403	16.6829	36.2756	0.254888	44.9804	5.60418	0.00590164	43.9747	5.26708	0.00534678	0	0	0	0	44.2077	214.333	299.255	159.39	90.7787	7	0.0448811	0	4.59509	246.996	1	0	0	0
blp	Blablanga	Oceania	shifting	6b	1770	210.47	1	detailed	739.623	3	0.0235718	0.178257	7	3	0.428571	0.6311	0	0	0	9.41694	5.1	1329.96	17.4262	17.518	0.187038	7.54084	6.99986	0.433043	7.23445	6.71911	0.427291	0	0	0	0	42.1	366	299.357	30.3017	22.2207	3.66667	0.0662855	0	5.64258	275.156	1	0	0	1
blq	Paluai	Oceania	not endangered	6a	1000	39.6707	1	detailed	14.0729	0	0	0	11	0	0	0.885031	0	0	1	2.01	4	1928.29	16.8406	9.377	0.204642	25.2075	8.63288	0.381818	23.9241	8.25969	0.381818	0	0	0	0	47.8	366	300.234	16.0297	13.4525	1	0.0204082	0.0807545	5.16136	592.381	1	0	0	1
blr	Blang	Asia	not endangered	6a	55200	1339.39	0	basic	2632.36	10	0.0164659	0.0420172	13	4	0.307692	0.584764	0	0	0.998861	3.31945	6.92051	4127.26	19.2439	38.1048	0.242815	77.5085	9.95147	0.254	73.0249	9.42801	0.252554	0.0468	0.0409562	0.002	0.00189333	41.5822	277.25	292.542	383.148	84.1966	25	0.125	0.0749886	6.1531	693.931	0.880199	0	0	0
bls	Balaesang	South-Eastern Asia	shifting	7	3200	44.4522	0	basic	137.271	1	0.0175932	0	4	3	0.75	0.380908	0	0	0	3.23872	7.6	3122.36	16.5116	40.073	0.0905985	66.1198	8.07776	0.28	63.2429	7.7004	0.28	0	0	0	0	45.6	365	300.035	25.1623	29.0259	18.5	0.146192	0.0269792	6.60859	638.639	1	0	1	0
blt	Tai Dam	South-Eastern Asia	not endangered	5	759700	5192.49	0	basic	34972.3	26	0.00975172	0.277651	4	0	0	0.548617	0	0	0.00701826	4.21591	7.25372	3158.43	21.4277	25.646	0.180062	138.401	11.3955	0.354856	133.314	10.7508	0.329306	0.000603	0.000566	0.0536207	0.0523008	38.7635	294.25	297.063	255.043	86.6896	29	0.135238	0.00067	5.11698	367.15	0.105466	0	0	0
blv	Kibala	Africa	shifting	6a	2630	188.554	0	basic	7691.93	4	0.0113418	0.51664	3	0	0	0.638087	0	0	1	2.85969	4.7	3587.88	17.0515	54.404	0.181753	14.0665	7.77099	0	13.2873	7.33169	-0.00399303	0.542039	0.509731	0	0	47.7	202	294.391	120.009	83.6846	4.75	0.0345083	0.00507894	5.77678	1122.51	1	0	0	0
blw	Balangao	South-Eastern Asia	not endangered	4	21300	146.508	0	basic	364.843	5	0.0551643	0.770832	31	1	0.0322581	0	0	0	1	2.59534	9	2217.47	17.1724	16.385	0.288347	37.2479	10.2051	0.597333	35.5412	9.77749	0.578872	0	0	0	0	41.6	334	295.679	171.397	46.2116	6	0.0594059	0.0448134	6.42009	1049.94	1	0	0	1
blx	Mag-Indi Ayta	South-Eastern Asia	not endangered	5	5000	9.77575	0	little or none	153.098	4	0.0475214	0.545925	8	0	0	0.375324	0	0	1	2.59534	9	2217.47	17.1724	16.385	0.22982	1014.2	23.9825	0.953333	975.563	22.6936	0.882051	0	0	0.0466667	0.0466667	41.6	253	300.342	91.9824	109.05	4	0.0425532	0.0149795	5.94168	378.296	1	0	0	1
bly	Notre	Western Africa	threatened	6b	1500	24.5734	0	basic	134.681	3	0.0700641	0.957567	7	0	0	0.658028	0	0	1	4.27158	2.8	1043.96	17.0632	37.493	0.18919	26.107	7.03123	0.152	25.116	6.69328	0.152	0	0	0	0	44.7	172	301.278	189.802	103.709	9	0.0612245	0.0100275	4.58275	306.35	1	0	0	0
blz	Balantak	South-Eastern Asia	not endangered	5	30000	647.228	0	detailed	986.362	2	0.0123753	0.151865	3	3	1	0.642646	0	0	0	3.23872	7.6	3122.36	16.5116	40.073	0.320514	41.8776	12.0172	0.696296	39.9095	11.6014	0.695385	0	0	0	0	45.6	365	298.945	47.1212	33.3173	12	0.119966	0.0411074	6.31715	593.203	1	0	1	0
bma	Lame	Western Africa	not endangered	6a	10000	82.8739	0	little or none	160.566	3	0.0426703	0.0130954	17	8	0.470588	0.0162068	0	0	0	3.06	5.2	2292.45	13.6809	34.109	0.306218	75.8487	9.94448	0.446667	73.1756	9.57462	0.446667	0.025	0.0228125	0	0	41.9	144	296.386	199.948	112.406	1	0.00746269	0	4.73909	480.681	1	0	0	1
bmb	Bembe	Africa	shifting	5	252000	4828.96	0	basic	10005.1	8	0.0134786	0.652742	4	0	0	0.366825	0	0	0.997359	2.0122	5.39921	335.103	16.6277	21.5964	0.209655	56.8371	6.91372	0.0101031	54.9957	6.50604	0.00266455	0.0388144	0.0364465	0	0	42.2053	247.5	293.227	44.9073	62.6197	20	0.106383	0.00380726	5.9208	831.852	1	0	0	0.00264128
bmc	Biem	Oceania	not endangered	6a	2200	184.18	1	little or none	17.4253	0	0	0	8	2	0.25	0.720822	0	0	1	2.01	4	1928.29	16.8406	9.377	0.0493791	11.9448	6.76803	0.454545	11.4824	6.5578	0.452028	0	0	0	0	47.8	366	299.476	19.6522	21.8641	0	0	0.0105215	5.11051	897.249	1	0	0	1
bmd	Baga Manduri	Western Africa	shifting	6a	4000	65.7466	0	basic	0.359235	0	0	0	10	0	0	0.31619	0	0	NA	2.28742	1.6	679.034	15.0429	25.321	0.124219	60.8396	6.7471	0.00562249	58.0267	6.39473	0.0053012	0.0890361	0.0834413	0	0	37.4	185	302.157	148.359	137.324	8	0.0567376	0.0405444	4.37706	244.573	1	0	0	0
bmg	Bamwe	Africa	not endangered	6a	20000	475.491	0	basic	418.272	5	0.046792	0.525667	12	0	0	0.495168	0	0	1	2.00682	5.4	334.022	16.624	21.58	0.111788	51.2397	5.42396	0	49.6229	5.14687	0	0	0	0	0	42.2	354	298.211	57.4381	36.3449	7	0.0382514	3.56e-05	3.58787	119.387	1	0	0	0
bmh	Kein	Oceania	threatened	6b	1750	62.3766	0	little or none	94.5051	5	0.106333	0.833907	75	20	0.266667	0.844512	0	0	1	2.01	4	1928.29	16.8406	9.377	0.0606852	51.526	9.4002	0.88	49.4018	9.19769	0.88	0	0	0	0	47.8	366	298.512	46.805	40.1589	2	0.0129032	0.0405059	7.11036	2141.66	1	0	0	1
bmi	Bagirmi	Africa	not endangered	3	44800	3624.08	0	detailed	26020.2	13	0.0137429	0.337738	3	1	0.333333	0.0956054	0	0	1	2.23203	1.9	863.761	15.7381	16.163	0.281558	14.644	11.5392	0.69813	14.0979	11.0733	0.69813	0.135267	0.0987077	0	0	41.1	106.25	301.513	254.383	131.484	4.66667	0.0468015	0	2.92132	80.9377	1	1	0	0
bmj	Bote-Majhi	Southern Asia	threatened	6b	8770	25.4946	0	basic	104.941	2	0.029	0.932371	17	8	0.470588	0	0	0	0	3.70359	3.3	592.401	17.2686	15.856	0.310483	832.993	20.8947	0.8	795.085	19.7657	0.753846	0	0	0	0	37.15	176	297.547	510.138	122.406	26	0.158537	0.108941	5.33358	2448.7	0	0	0	0
bmk	Ghayavi	Oceania	not endangered	5	2810	217.639	0	basic	39.4176	4	0.0866477	0.987716	25	5	0.2	0.422726	0	0	1	2.01	4	1928.29	16.8406	9.377	0.00726226	12.9113	5.74951	0.273832	12.3449	5.57048	0.273803	0	0	0	0	47.8	365	299.499	58.7915	32.4473	11	0.0639535	0.0167312	6.49648	925.551	1	0	0	1
bml	Bomboli	Africa	shifting	6a	2500	76.5175	0	little or none	556.358	4	0.0366505	0.746551	10	1	0.1	0.289531	0	0	1	2.00682	5.4	334.022	16.624	21.58	0.144133	32.8336	6.22922	0	31.7976	5.89881	-0.000268	0	0	0	0	42.2	354	298.273	64.2388	35.4315	10	0.052356	0.0244189	3.06823	64.6157	1	0	0	0
bmm	Northern Betsimisaraka Malagasy	Africa	not endangered	6a	1000000	13951.3	0	basic	53552.5	4	0.001983	0.683149	1	0	0	0	0	0	0	2.91041	6	471.959	16.8789	25.88	0.30903	54.197	7.00282	0	51.5683	6.59931	-0.00322783	0.006513	0.00613965	0.000275	0.000272	41.7	365	294.932	239.159	58.5213	35.3333	0.194006	0.0210509	6.11378	877.405	1	0	0	0
bmn	Bina (Papua New Guinea)	Oceania	extinct	10	0	0	0	little or none	489.06	2	0.019977	0.298153	21	5	0.238095	0.407142	0	0	1	2.01	4	1928.29	16.8406	9.377	0.00164803	10.412	4.03185	0.1	9.94462	3.8782	0.1	0	0	0	0	47.8	297	297.385	108.772	21.0344	9.5	0.0618275	0.0150196	6.49648	925.551	1	0	0	1
bmo	Bambalang	Africa	not endangered	5	29000	120.917	0	basic	212.384	7	0.104078	0.65861	35	2	0.0571429	0.810886	0	0	0	2.76802	5.3	1286.52	16.6852	41.84	0.245723	240.588	8.2444	0.015	231.061	7.69975	0.00538461	0	0	0	0	43.1	289	295.988	127.844	75.2994	53	0.197761	0.0125094	5.82976	1108.04	1	0	0	1
bmp	Bulgebi	Oceania	moribund	6b	50	3.10762	0	little or none	5.69671	3	0.325717	0.633783	42	9	0.214286	0	0	0	1	2.01	4	1928.29	16.8406	9.377	0.0144348	15.9357	6.6317	0.48	15.2725	6.42722	0.48	0	0	0	0	47.8	366	296.478	30.0713	51.9654	7	0.0421687	0.00186732	7.28749	1796.08	1	0	0	1
bmq	Bomu	Western Africa	not endangered	5	158000	2605.61	0	basic	7518.85	11	0.016861	0.588887	10	0	0	0.738118	0	1	0.0324264	3.5532	1.98054	684.93	15.2313	30.2964	0.282918	60.2497	12.2794	0.605369	57.9545	11.7543	0.605039	0.230302	0.199176	0	0	37.9632	112.5	300.594	286.393	126.61	1.5	0.0151921	0	3.66144	119.803	1	0	0	0
bmr	Muinane	South America	moribund	7	150	280.018	0	basic	2688.38	4	0.0204652	0.000194	5	2	0.4	0.000307	0	0	1	4.45981	7.4	6336.71	21.3893	34.178	0.0408471	0.400576	0.55082	0.00150943	0.39118	0.517054	0.00150943	0	0	0	0	49.8	366	299.16	59.377	21.1749	10	0.0378073	0	3.60562	78.0804	1	0	0	0
bms	Bilma Kanuri	Western Africa	not endangered	6a	20000	302121	0	basic	13414.2	2	0.00318872	0.0760275	2	0	0	0.0760275	0	0	0	4.26743	1.4	466.071	15.9545	10.557	0	0.0661987	0.518891	0	0.0621605	0.502967	0	0	0	0	0	36.2	14	299.548	638.491	102.218	1	0.05	0	3.30419	56.0126	1	1	0	0
bmt	Biao Mon	Asia	threatened	6a	20000	98.0154	0	basic	143.175	2	0.0315346	0.181614	3	0	0	0.615638	0	0	1	3.66	7.3	4550.45	19.5756	41.757	0.209557	114.716	8.10577	0.11	107.552	7.30354	0.0438462	0	0	0	0	42.7	364	292.941	690.209	65.3799	12.5	0.10042	0.0771115	5.79107	551.673	1	0	0	0
bmu	Burum-Mindik	Oceania	not endangered	4	9000	266.99	0	basic	701.641	5	0.038879	0.867592	35	9	0.257143	0.802788	0	0	1	2.01	4	1928.29	16.8406	9.377	0.0524354	21.6393	6.03402	0.285926	20.4718	5.84448	0.285926	0	0	0	0	47.8	366	291.642	51.8635	23.1189	6.5	0.0432331	0.0144994	6.95096	1402.2	1	0	0	1
bmv	Bum	Africa	not endangered	5	21400	189.572	0	basic	468.784	6	0.0677298	0.493926	51	10	0.196078	0.772854	0	0	0	2.76802	5.3	1286.52	16.6852	41.84	0.161417	77.9011	7.26704	0.00842105	73.343	6.73825	-0.0136032	0	0	0	0	43.1	237	296.206	128.566	78.3511	26	0.142857	0.0112784	5.82976	1108.04	1	0	0	1
bmw	Bomwali	Africa	not endangered	6a	39300	16389	0	little or none	1170.49	5	0.0169204	0.863579	8	1	0.125	0.881615	0	0	0	4.10818	6.00474	2630.74	17.7584	35.6894	0.0614762	2.30795	2.77066	0	2.20154	2.6576	0	0	0	0	0	46.0951	364	298.174	63.383	39.263	12	0.0577718	0.0549061	4.09605	157.252	1	0	0	0.119075
bmx	Baimak	Oceania	not endangered	6a	650	19.7841	0	little or none	12.6047	3	0.191603	0.622015	76	21	0.276316	0.746913	0	0	1	2.01	4	1928.29	16.8406	9.377	0.0681584	51.526	9.82784	0.61	49.4018	9.48048	0.61	0	0	0	0	47.8	366	297.784	29.4106	41.0493	2	0.0129032	0.0141703	7.11036	2141.66	1	0	0	1
bmz	Baramu	Oceania	not endangered	6a	850	474.449	0	little or none	139.889	3	0.0609513	0.533902	14	1	0.0714286	0.752565	0	0	1	2.01	4	1928.29	16.8406	9.377	0.165546	1.91538	3.34291	0.31	1.82352	3.28041	0.31	0	0	0	0	47.8	199	299.596	85.8036	46.0101	2	0.019802	0.0120903	4.05666	512.126	1	0	0	1
bna	Bonerate	South-Eastern Asia	not endangered	6a	9500	77.873	1	little or none	157.871	0	0	0	0	0	0	0	0	0	0	3.23872	7.6	3122.36	16.5116	40.073	NA	121.994	18.1259	1	116.135	17.258	0.966154	0	0	0	0	45.6	240	300.72	58.0467	63.7225	1	0.0175439	NA	3.86693	149.7	1	0	1	0
bnb	Bookan	South-Eastern Asia	shifting	7	0	0	0	little or none	846.014	5	0.0303557	0.292048	16	11	0.6875	0.06572	0	0	0	5.09438	9.8	9040.57	19.5293	48.849	0.0855661	41.5487	8.18805	0.442222	40.1432	7.92046	0.437094	0	0	0	0	41.2	365	298.499	50.4978	15.4464	43	0.167564	0.0138462	6.37807	945.897	1	0	1	1
bnd	Banda (Indonesia)	South-Eastern Asia	shifting	7	3000	25.123	1	basic	34.1021	1	0.0310146	0	1	0	0	0	0	0	0	3.23872	7.6	3122.36	16.5116	40.073	0.278757	119.413	11.5976	0.44	108.172	11.0707	0.44	0	0	0	0	45.6	335	298.931	88.0128	43.6681	4.5	0.0944742	0.135223	4.00094	96.2004	1	0	1	0
bne	Bintauna	South-Eastern Asia	threatened	6b	11200	86.6051	0	basic	876.594	4	0.0319649	0.431209	5	5	1	0.420549	0	0	0	3.23872	7.6	3122.36	16.5116	40.073	0.191335	51.5459	10.6848	0.675152	49.1388	10.3322	0.674312	0	0	0	0	45.6	365	298.359	25.8987	20.8916	19.5	0.176459	0.0169414	6.37423	553.756	1	0	1	0
bnf	Masiwang	South-Eastern Asia	threatened	6a	1000	45.9749	0	basic	244.673	3	0.0315992	0.323112	5	4	0.8	0.399669	0	0	0	3.23872	7.6	3122.36	16.5116	40.073	0.141473	21.751	7.26758	0.616	20.9754	7.04535	0.609846	0	0	0	0	45.6	366	300.566	66.4535	32.0345	6	0.0950101	0.021168	6.05712	610.674	1	0	1	0
bng	Benga	Africa	moribund	6b	5000	115.674	0	detailed	324.935	3	0.0219884	0.0621516	6	2	0.333333	0.138251	0	0	0	2.51348	6.325	14134.2	17.3245	56.1146	0.258679	30.8663	7.54108	0	29.3438	7.11143	0	0	0	0	0	45.3107	333.5	298.877	92.453	67.2808	19	0.0822511	0.0647232	3.7904	541.243	1	0	0	0
bni	Bangi	Africa	not endangered	6a	111300	7352.81	0	detailed	12334.1	9	0.0134945	0.629636	6	2	0.333333	0.6134	0	0	0.166492	3.90931	5.98346	2399.8	17.6905	32.6473	0.0035565	13.4425	1.66954	0	13.3081	1.62144	-0.00098	8.06e-05	7.56e-05	0	0	45.7841	355.6	298.295	56.4945	31.6835	10.5	0.0598818	0.0178366	2.79764	56.6136	1	0	0	0
bnj	Eastern Tawbuid	South-Eastern Asia	threatened	5	7190	55.2967	1	little or none	613.455	4	0.0396132	0.97967	7	0	0	0.0104294	0	0	1	2.59534	9	2217.47	17.1724	16.385	0.171656	19.3913	8.24965	0.3952	18.5944	7.62665	0.336369	0	0	0	0	41.6	312	295.301	128.824	65.7143	11	0.0973451	0.0137401	6.27304	564.977	1	0	0	1
bnk	Bierebo	Oceania	shifting	6b	800	68.3867	1	detailed	34.9228	3	0.1236	0.784896	19	5	0.263158	0.818661	0	0	0	5.28141	6.7	2868.04	18.0142	14.759	0.103918	11.6982	9.48262	0.417931	11.2081	9.05754	0.409019	0	0	0.0372414	0.0329195	38.1	365	298.413	118.207	34.2512	3.5	0.120072	0.105577	5.64064	209.61	1	0	0	1
bnl	Boon	Africa	moribund	8b	59	2.04263	0	little or none	6865.84	0	0	0	5	0	0	0.246473	0	0	0	1.28	2.1	NA	16.0838	27.079	0.201836	29.3648	11.8991	0.632741	28.1979	11.4521	0.632467	0.193519	0.161988	0	0	NA	66.75	299.587	117.496	85.6419	3	0.0258621	0.0833929	3.7377	168.079	1	1	0	0
bnm	Batanga	Africa	threatened	6b	15000	294.932	0	basic	807.735	10	0.0381224	0.521242	6	2	0.333333	0.118884	0	0	0	2.55014	5.37539	7318.47	16.6971	43.4492	0.270685	36.6004	6.62095	0	35.0831	6.27152	-0.000369	0	0	0	0	45.3993	346.667	299.044	88.4451	61.5278	19	0.0771101	0.0569531	5.63694	546.521	1	0	0	0.623058
bnn	Bunun	Asia	threatened	5	38000	848.232	0	detailed	4915.57	6	0.0176953	0.0176988	11	6	0.545455	0.013232	0	0	0	4.22	11.09	35100	23.2068	46.39	0.25018	7.30222	8.1171	0.0295918	6.76622	7.43949	-0.0033595	0	0	0.000408	0.000408	30.4	339.5	286.347	374.817	69.0368	12	0.108108	0.0103998	6.80802	1091.51	1	0	0	0
bno	Bantoanon	South-Eastern Asia	not endangered	5	75000	328.984	1	basic	226.033	2	0.0150407	0.998499	3	0	0	0.0489194	0	0	1	2.59534	9	2217.47	17.1724	16.385	0.320074	191.463	14.8869	0.69	181.691	14.2677	0.69	0	0	0	0	41.6	312	300.166	97.4467	58.1576	8	0.0604254	0.121141	5.75028	393.95	1	0	0	1
bnp	Bola	Oceania	threatened	4	13700	551.704	0	basic	740.123	3	0.0122922	0.626793	5	0	0	0.720077	0	0	1	2.01	4	1928.29	16.8406	9.377	0.0734371	31.3533	8.42627	0.538667	30.1385	8.22272	0.538667	0	0	0	0	47.8	366	299.108	30.9008	62.3975	1.75	0.025577	0.016786	6.23859	490.201	1	0	0	1
bnq	Bantik	South-Eastern Asia	moribund	8a	3000	6.66606	0	basic	101.613	4	0.0600868	0.665118	8	6	0.75	0.662682	0	0	0	3.23872	7.6	3122.36	16.5116	40.073	0.385029	1520.78	28.285	0.426667	1440.33	27.1088	0.426667	0	0	0.573333	0.559111	45.6	366	299.517	30.8172	30.3452	23	0.209091	0.0174268	6.17525	472.654	1	0	1	0
bnr	Farafi	Oceania	shifting	6a	520	51.2094	1	little or none	236.875	9	0.138125	0.95856	26	21	0.807692	0.762915	0	0	0	5.28141	6.7	2868.04	18.0142	14.759	0.270312	4.82546	8.69272	0.577778	4.62625	8.38859	0.575385	0	0	0	0	38.1	366	298.171	79.085	26.5555	5	0.131579	0.0430746	5.83559	203.695	1	0	0	1
bns	Bundeli	Southern Asia	not endangered	5	3070000	9661.65	0	detailed	88757.7	9	0.00499012	0.824218	1	0	0	0	0	0	1	3.42347	5.4	1357.56	17.7357	15.676	0.286404	381.891	17.5598	0.978024	363.343	16.5337	0.910037	0	-5.25e-07	0.00838511	0.00771191	46.45	130.5	298.968	613.085	146.486	8.66667	0.118699	0.0343519	4.11232	227.931	1	0	0	1
bnu	Bentong	South-Eastern Asia	threatened	6b	25000	88.0324	0	little or none	282.167	1	0.0161822	0	4	3	0.75	0.502651	0	0	0	3.23872	7.6	3122.36	16.5116	40.073	0.353209	226.153	11.8095	0.492	214.491	11.3155	0.492	0	0	0	0	45.6	300	296.421	57.3949	52.9996	14	0.135922	0.0185184	6.47437	1000.03	1	0	1	0
bnv	Bonerif	South-Eastern Asia	shifting	7	200	52.9313	0	little or none	144.85	5	0.0606411	0.868718	26	22	0.846154	0.0694978	0	0	0	3.23872	7.6	3122.36	16.5116	40.073	0.10675	4.01403	8.22718	0.4	3.93192	7.93718	0.4	0	0	0	0	45.6	366	300.102	22.8898	15.7189	4	0.0487805	0.00617615	5.98535	580.927	1	0	1	0
bnw	Bisis	Oceania	shifting	6a	450	46.4032	0	little or none	196.443	3	0.0564655	0.442928	28	7	0.25	0	0	0	1	2.01	4	1928.29	16.8406	9.377	0.00568556	12.5161	3	0	11.9918	2.875	0	0	0	0	0	47.8	366	299.575	27.8866	24.0999	4	0.0415411	0	6.33401	1519.7	1	0	0	1
bnx	Bangubangu	Africa	not endangered	6a	171000	5765.39	0	basic	22376.3	10	0.00688736	0.720596	3	0	0	0.884653	0	0	1	2.00682	5.4	334.022	16.624	21.58	0.326057	36.158	6.29922	0.000222	35.5084	5.96587	0.000126	0.00305216	0.0028614	0	0	42.2	256.583	296.901	45.9231	64.164	9	0.0623752	0	4.98003	465.355	1	0	0	0
bny	Bintulu	South-Eastern Asia	threatened	6b	4200	166.302	0	little or none	725.231	4	0.0158156	0.225871	4	2	0.5	0.407433	0	0	0	5.09438	9.8	9040.57	19.5293	48.849	0.157891	35.1563	9.61207	0.47	33.766	9.29048	0.47	0.011	0.0102188	0.064	0.0602667	41.2	366	300.18	42.6717	24.7827	33	0.157584	0.0143784	5.07576	408.904	1	0	1	1
bnz	Beezen	Africa	shifting	6b	450	7.85601	0	basic	12.7858	1	0.0634379	0	43	12	0.27907	0.321262	0	0	0	2.76802	5.3	1286.52	16.6852	41.84	0.163704	48.1971	8.58601	0	46.1985	7.82851	-0.0769231	0	0	0	0	43.1	237	298.405	113.211	80.4847	26	0.142857	0.0413034	5.43972	882.724	1	0	0	1
boa	Bora	South America	threatened	6b	2430	6812.58	0	detailed	4070.54	4	0.00973734	5.86e-06	5	3	0.6	0	0	0	1	3.48404	8.13548	5567.92	21.3133	32.1744	0.0361269	0.441327	0.458624	0.00147239	0.428381	0.430604	0.00147239	0	0	0	0	48.0226	366	299.376	47.6796	16.3515	13	0.0448276	0	3.37397	56.3667	1	0	0	0
bob	Aweer	Africa	shifting	6a	8000	772.099	0	basic	6434.62	6	0.0126315	0.407076	2	0	0	0.997869	0	0	0	5.34224	5.9836	923.993	18.3056	19.4293	0.104562	6.26737	3.35282	0.167287	6.13768	3.18386	0.153572	0.0051417	0.00483806	0	0	42.9137	132	299.905	111.247	89.0949	15	0.1	0.00909977	3.77921	103.941	1	0.0291011	0	0.970899
bod	Tibetan	Southern Asia	not endangered	2	1159750	1.86643e+06	0	detailed	436970	33	0.00594982	0.128446	2	0	0	0.9874	0	0	0.997336	3.66115	7.2758	4522.8	19.5629	41.5602	0.0447641	4.5524	3.82601	0.0705991	4.31379	3.62093	0.0705371	0.249479	0.231148	0.000561	0.000555	42.7126	109.833	269.888	786.144	92.5924	5.13158	0.11111	0	6.24046	888.775	0.997336	0	0	0.00623945
boe	Mundabli	Africa	shifting	6b	200	2.36099	0	detailed	13.3561	5	0.247588	0.79112	47	11	0.234043	0.739824	0	0	0	2.76802	5.3	1286.52	16.6852	41.84	0.135926	48.1971	6.27417	0	46.1985	5.77843	-0.0292308	0	0	0	0	43.1	237	297.401	118.518	79.1855	26	0.142857	0.0282735	5.9251	1106.72	1	0	0	1
bof	Bolon	Western Africa	not endangered	6b	22920	336.346	0	detailed	1141.28	7	0.0298439	0.429294	9	0	0	0.560969	0	0	0.920687	4.40289	1.44759	650.876	15.2738	24.5556	0.243992	58.7966	13.3631	0.8648	56.8048	12.9406	0.8648	0.0108	0.0061	0	0	39.6953	146.333	300.533	211.176	113.056	1	0.00922665	0	4.25372	165.578	1	0	0	0
boh	Boma	Africa	not endangered	6a	20500	1562.44	0	basic	10075.7	1	0.00239953	0	8	1	0.125	0.491821	0	0	1	2.00682	5.4	334.022	16.624	21.58	0.0914172	14.4337	4.4756	0	13.9867	4.25682	0	0	0	0	0	42.2	292	297.961	41.9925	42.8403	10	0.0522867	0	4.22072	123.773	1	0	0	0
boi	Barbare√±o	Northern America	extinct	9	0	0	0	basic	10105.9	4	0.00675326	5.53e-06	7	6	0.857143	1.48e-07	0	0	1	5.19486	13.2	49405.8	23.2755	12.062	0.174205	163.455	8.78537	0.0163731	153.856	8.23052	0.0144998	0.101736	0.095612	0.163005	0.150964	37.4	155	287.537	496.392	94.2473	4.66667	0.0549675	0.00265441	6.47918	966.409	1	0	0	1
boj	Anjam	Oceania	not endangered	5	2020	79.9649	0	basic	41.598	5	0.170823	0.895665	71	16	0.225352	0.714797	0	0	1	2.01	4	1928.29	16.8406	9.377	0.0904525	15.9357	11.4548	0.9	15.2725	11.1326	0.9	0	0	0	0	47.8	366	299.15	45.8906	42.2172	2	0.0129032	0.0394139	7.11036	2141.66	1	0	0	1
bok	Impfondo	Africa	shifting	7	3000	157.144	0	little or none	4008.59	5	0.0064443	0.424373	4	1	0.25	0.274928	0	0	0.0120829	4.26176	6.09154	2782.49	17.888	34.6976	0.0910646	17.0757	3.7325	0	17.0108	3.58593	-0.000893	0	0	0	0	46.448	330.875	298.09	62.9799	37.4331	9.66667	0.0504933	0.0467164	3.81609	143.964	1	0	0	0
bol	Bole	Western Africa	not endangered	6a	100000	754.484	0	detailed	5823.58	8	0.0185424	0.210811	7	1	0.142857	0.223692	0	0	0	3.06	5.2	2292.45	13.6809	34.109	0.32431	145.739	15.1664	0.868174	140.638	14.6058	0.866314	0.0226522	0.0115761	0.00087	0.000707	41.9	127.75	299.866	266.832	127.526	2.33333	0.0184972	0.0446149	5.00645	346.97	1	0	0	1
bom	Berom	Western Africa	not endangered	5	1000000	3202.67	0	detailed	1380.87	11	0.0583989	0.745736	39	5	0.128205	0.123268	0	0	0	3.06	5.2	2292.45	13.6809	34.109	0.288139	647.62	18.665	0.804211	623.128	17.8711	0.804211	0.0201754	0.0119189	0.045614	0.0411228	41.9	192	295.089	166.328	101.524	2	0.0141844	0	5.08751	679.331	1	0	0	1
bon	Bine	Oceania	not endangered	5	2000	947.69	0	detailed	562.957	4	0.0335985	0.792107	6	0	0	0.794844	0	0	1	2.01	4	1928.29	16.8406	9.377	0.147367	2.07536	3.37181	0.260952	1.9778	3.27939	0.260952	0	0	0	0	47.8	199	299.771	87.6169	59.8887	2	0.019802	0.00838581	3.17123	41.5584	1	0	0	1
boo	Tiemac√®w√® Bozo	Western Africa	not endangered	6a	2500	95.6553	0	little or none	376.312	3	0.0266005	0.722574	5	0	0	0.634869	0	1	0	3.52218	2	686.173	15.2298	30.506	0.171163	33.2405	7.18835	0	31.5629	6.75251	-0.000192	0.24125	0.226289	0	0	37.9	49.75	301.645	343.913	146.088	4	0.0591433	0	3.11107	64.4225	1	0	0	0
bop	Bonkiman	Oceania	shifting	6b	180	11.2245	0	little or none	19.6938	2	0.113173	0.733083	49	10	0.204082	0	0	0	1	2.01	4	1928.29	16.8406	9.377	0.0109969	12.968	6.72	0.4	12.2184	6.5325	0.4	0	0	0	0	47.8	366	294.4	34.4973	48.7466	6	0.0409256	0.00100157	7.28749	1796.08	1	0	0	1
boq	Bogaya	Oceania	shifting	6a	300	16.1528	0	little or none	597.866	5	0.0481091	0.690158	16	1	0.0625	0.404902	0	0	1	2.01	4	1928.29	16.8406	9.377	0.0278148	40.4984	3.41913	0.0556522	39.7007	3.26891	0.0553846	0	0	0	0	47.8	357.5	291.574	43.662	8.99214	5.5	0.0357702	0.00223695	6.60559	2471.14	1	0	0	1
bor	Bororo	South America	shifting	6b	1392	1760.77	0	detailed	47401	2	0.00141892	0	2	1	0.5	0.00049	0	0	1	6.27643	7.37718	6833.8	21.4107	36.4232	0.109668	6.3207	4.62836	0.234661	6.05952	4.41515	0.227081	0.165455	0.153064	0.00411981	0.00398669	45.8228	242.5	298.799	184.477	66.2707	7.66667	0.0405008	0	4.54462	293.242	1	0	0	0
bot	Bongo	Africa	threatened	6a	10100	703.181	0	basic	1136.14	4	0.0213593	0.441388	6	0	0	0.29534	0	0	NA	1.22005	4.8	1124.14	16.3936	10.598	0.24742	13.8046	7.88517	0.0181818	13.1974	7.45076	0.0172727	0.435909	0.408707	0	-0.000303	46.3	194.75	300.169	137.31	91.8105	8.25	0.0633795	0	3.9575	148.683	1	1	0	1
bou	Bondei	Africa	threatened	6b	50000	395.893	0	basic	854.622	3	0.0153018	0.944134	6	2	0.333333	0.767567	0	0	0	4.04365	5.1	743.404	18.018	27.807	0.203393	139.822	11.8479	0.419429	133.145	11.0272	0.361319	0.0477143	0.0459464	0	0	44.2	226	296.456	166.088	60.5479	30.5	0.111646	0.0236174	5.83721	923.679	1	0	0	1
bov	Tuwuli	Western Africa	threatened	5	11400	90.1657	0	detailed	127.215	4	0.0690218	0.0574787	20	1	0.05	0	0	0	0	5.94171	6.7	1299.34	15.5941	32.155	0.245433	215.661	7.57964	0.04	207.244	7.12655	0.04	0	0	0	0	41.2	252	299.559	114.742	54.9646	11	0.0575916	0.0363801	4.92104	371.019	1	0	0	1
bow	Rema	South-Eastern Asia	moribund	8b	12	2.33556	0	little or none	211.197	0	0	0	13	7	0.538462	0.0598408	0	0	1	2.01	4	1928.29	16.8406	9.377	0.159462	2.61119	5.77382	0.315	2.51021	5.55265	0.315	0	0	0	0	47.8	211	299.962	109.254	65.9988	3	0.0333333	0.0278256	2.99676	128.583	1	0	0	1
box	Buamu	Western Africa	not endangered	5	186000	2876.97	0	basic	16323.6	15	0.0122056	0.555876	4	0	0	0.898443	0	0	0.997535	4.4764	1.40148	647.93	15.2775	24.0589	0.257817	63.5901	12.5199	0.773415	61.0734	12.1034	0.773415	0.00695253	0.00415391	0	0	39.8452	150.25	301.151	228.612	115.828	2.57143	0.0221283	0	3.99914	127.072	1	0	0	0
boy	Bodo (Central African Republic)	Africa	moribund	8b	15	13.9344	0	basic	21415.5	1	0.00168401	0	1	0	0	0	0	0	0	1.28293	3.89637	609.101	15.7488	18.3406	0.109138	2.21074	2.1928	0.000279	2.12774	2.07257	0.000279	0.164901	0.154586	0	0	49.425	240	298.34	111.221	76.0563	8.33333	0.0587305	0	4.08436	149.26	1	0.246979	0	0.246979
boz	Ti√©yaxo Bozo	Western Africa	not endangered	5	118000	3215.84	0	detailed	1613.67	3	0.00980709	0.209371	4	0	0	0.48611	0	1	0	3.52218	2	686.173	15.2298	30.506	0.334117	29.4801	10.998	0.311176	28.1901	10.3864	0.304389	0.411029	0.375772	0	0	37.9	69.5	300.713	323.932	137.816	2	0.021978	0	3.14087	75.2741	1	0	0	0
bpa	Dakaka	Oceania	not endangered	6a	1200	120.706	1	detailed	46.2887	2	0.0442707	0.998846	28	11	0.392857	0.80829	0	0	0	5.28141	6.7	2868.04	18.0142	14.759	0.0766187	22.7956	12.9329	0.08	21.5905	12.3296	0.08	0	0	0.36	0.344	38.1	365	298.305	100.659	27.2542	4	0.129032	0.0773477	5.64064	209.61	1	0	0	1
bpd	Banda-Banda	Africa	not endangered	6a	102000	9586.98	0	basic	44754.4	25	0.00851884	0.864724	8	0	0	0.643614	0	0	0.00220327	1.30257	3.64029	460.649	15.5657	20.5703	0.161039	26.8472	3.5628	0.000825	25.727	3.37777	-0.00126677	0.0198162	0.0185776	0.000602	0.000508	50.3062	239.318	297.761	97.3407	72.4155	6.57143	0.0453054	1.31e-05	4.60154	205.166	1	0.0302739	0	0.0302739
bpg	Bonggo	South-Eastern Asia	moribund	8a	790	100.767	0	little or none	167.998	4	0.0747601	0.641136	19	17	0.894737	0.0430505	0	0	0	3.23872	7.6	3122.36	16.5116	40.073	0.0827815	4.01403	9.95423	0.89	3.93192	9.76897	0.89	0	0	0	0	45.6	366	300.177	28.5919	23.4304	3	0.0319149	0.00345753	5.98535	580.927	1	0	1	0
bph	Botlikh	Europe	shifting	6b	210	3.9674	0	basic	42.7394	3	0.0971889	0.0419746	17	9	0.529412	0.373737	0	0	1	3.82025	11.5	11087.8	18.6975	20.561	0.240393	91.9053	14.8836	0.48	87.3866	14.1622	0.461538	0.39	0.357187	0	0	35.4	174	282.903	837.18	64.5699	7	0.076087	0.00618993	6.62945	1483.36	1	0	0	0
bpi	Bagupi	Oceania	shifting	7	50	1.327	0	little or none	9.63012	4	0.305222	0.325631	75	21	0.28	0.737936	0	0	1	2.01	4	1928.29	16.8406	9.377	0.068078	51.526	8.29014	0.72	49.4018	8.08701	0.72	0	0	0	0	47.8	366	297.338	21.433	41.3306	2	0.0129032	0.00794032	6.39246	1746.35	1	0	0	1
bpj	Binji	Africa	not endangered	6a	165000	3124.44	0	basic	5870.36	5	0.0110065	0.351078	7	0	0	0.436282	0	0	1	2.00682	5.4	334.022	16.624	21.58	0.172227	40.6741	5.64406	0	39.8805	5.35278	-1.3e-05	0	0	0	0	42.2	315	297.459	38.495	51.1885	5.83333	0.0437616	0	4.29191	171.206	1	0	0	0
bpk	Orowe	Oceania	shifting	7	490	106.068	0	basic	577.237	3	0.0194761	0.384866	9	5	0.555556	0.686912	0	0	1	5.50028	10.9	41283	20.4982	32.896	0.300793	5.86945	10.6954	0.62	5.54595	10.2312	0.596615	0	0	0	0	29.4	334	295.834	230.69	48.5129	4	0.152637	0.0250157	5.40596	232.174	1	0	0	0
bpm	Biyom	Oceania	threatened	6a	380	5.17494	0	little or none	104.805	3	0.0699147	0.283524	48	7	0.145833	0.713345	0	0	1	2.01	4	1928.29	16.8406	9.377	0.147667	12.072	5.87602	0.39	11.6962	5.68814	0.39	0	0	0	0	47.8	366	295.812	43.8417	39.4892	9	0.05	0.0458162	7.11036	2141.66	1	0	0	1
bpn	Dzao Min	Asia	not endangered	6a	60000	410.217	0	detailed	508.489	3	0.0251372	0.135897	5	1	0.2	0.232813	0	0	1	3.66	7.3	4550.45	19.5756	41.757	0.211776	254.041	11.0815	0.12	239.833	10.3882	0.110598	0.129444	0.121007	0	0	42.7	365	291.493	733.889	58.5813	16	0.120655	0.0157177	5.7689	677.499	1	0	0	0
bpp	Kaure-Narau	South-Eastern Asia	shifting	8a	450	29.7836	0	basic	3034.1	7	0.0285296	0.764829	12	5	0.416667	0.133865	0	0	0	3.23872	7.6	3122.36	16.5116	40.073	0	14.7044	1.43738	0.15082	14.4036	1.42795	0.15082	0	0	0	0	45.6	366	298.784	50.9097	30.3059	3	0.0319149	0	6.48094	1651.9	1	0	1	0
bpr	Koronadal Blaan	South-Eastern Asia	not endangered	5	150000	602.238	0	basic	2289.11	5	0.0213653	0.162225	6	0	0	0.362578	0	0	1	2.59534	9	2217.47	17.1724	16.385	0.133396	320.93	12.7571	0.550952	304.966	11.8587	0.480879	0	0	0.0138095	0.0132698	41.6	347	298.711	64.2074	24.4899	5.75	0.0557663	0.00704737	6.47616	847.574	1	0	0	1
bps	Sarangani Blaan	South-Eastern Asia	not endangered	5	90800	439.841	0	basic	2060.91	3	0.0133091	0.929233	6	0	0	0.193617	0	0	1	2.59534	9	2217.47	17.1724	16.385	0.0913729	207.473	13.3733	0.766753	196.658	12.5832	0.706014	0	0	0.00467533	0.00460606	41.6	347	299.21	59.1188	15.9793	5.5	0.0495716	0.0161765	6.47616	847.574	1	0	0	1
bpt	Barrow Point	Australia and New Zealand	nearly extinct	10	0	0	0	little or none	760.294	2	0.0146884	0	5	3	0.6	0.000157	0	0	0	5.08313	12.4	52022.1	25.0324	4.375	0.134464	0.00536867	1.48429	0	0.00501088	1.39152	0	0	0	0	0	32.8	181	299.057	183.745	108.943	3	0.029703	0.00398373	4.88706	262.052	1	0	0	1
bpu	Bongu	Oceania	not endangered	6a	850	35.3579	0	detailed	17.7826	2	0.086725	0.99148	69	16	0.231884	0.714529	0	0	1	2.01	4	1928.29	16.8406	9.377	0.0997937	24.0399	7.99038	0.568175	23.0922	7.73665	0.567165	0	0	0	0	47.8	366	298.922	46.1542	44.7907	2.5	0.0186467	0.0334086	7.11036	2141.66	1	0	0	1
bpv	Bian Marind	South-Eastern Asia	shifting	7	2900	346.53	0	little or none	3533.4	4	0.0170688	0.774253	5	4	0.8	0.186641	0	0	0	3.23872	7.6	3122.36	16.5116	40.073	0	8.99644	1.94391	0.0372028	8.85656	1.89556	0.0372028	0	0	0	0	45.6	273	299.79	94.441	44.5753	2	0.0287122	0.0495145	2.97802	126.987	1	0	1	0
bpw	Bo (Papua New Guinea)	Oceania	moribund	6a	85	17.1794	0	little or none	398.23	4	0.0494285	0.851235	19	5	0.263158	0.118533	0	0	1	2.01	4	1928.29	16.8406	9.377	0.00750112	5.74029	3.39733	0.0613333	5.49086	3.27233	0.0613333	0	0	0	0	47.8	366	298.407	52.5098	19.0319	4	0.0384615	0	6.13356	1750.41	1	0	0	1
bpx	Palya Bareli	Southern Asia	not endangered	6a	10000	34.2581	0	little or none	5287.46	4	0.0142031	0.512926	6	0	0	0.321257	0	0	1	3.42347	5.4	1357.56	17.7357	15.676	0.219682	278.091	15.5476	0.93108	265.869	14.6896	0.872792	0	0	0.00431925	0.00398122	46.45	133.5	299.805	422.104	130.974	8	0.0941176	0.0135743	5.2438	409.779	1	0	0	1
bpy	Bishnupriya Manipuri	Southern Asia	threatened	4	117500	206.624	0	detailed	1473.28	9	0.0280199	0.159003	15	1	0.0666667	0.11965	0	1	0.67817	3.00761	5.23909	1172.06	18.2162	20.5186	0.239589	771.939	16.274	0.598033	737.399	15.3734	0.566961	0	0	0	0	42.411	265.333	297.841	393.923	80.3715	29	0.193839	0.13393	5.98724	958.393	0.67817	0	0	0.67817
bpz	Bilba	South-Eastern Asia	not endangered	6a	7000	35.05	1	basic	184.103	4	0.0349874	0.538476	10	0	0	0.533388	0	0	0	3.23872	7.6	3122.36	16.5116	40.073	0.385192	106.889	17.0501	1	102.294	16.0286	0.924103	0	0	0	0	45.6	174	300.167	84.6784	116.269	1.5	0.02	0.0420258	5.41017	32.3419	1	0	1	0
bqa	Tchumbuli	Western Africa	moribund	8a	2500	38.4208	0	little or none	139.097	3	0.0588777	0.994773	6	0	0	0.0685856	0	0	1	4.27158	2.8	1043.96	17.0632	37.493	0.140415	58.5808	7.5009	0	56.6336	7.0321	0	0	0	0	0	44.7	209	299.992	157.869	73.5629	4	0.0263158	0.00340919	4.36259	209.014	1	0	0	0
bqb	Bagusa	South-Eastern Asia	not endangered	6a	300	208.718	0	little or none	821.705	4	0.0316532	0.810487	15	6	0.4	0.0596109	0	0	0	3.23872	7.6	3122.36	16.5116	40.073	0	1.01536	3.94667	0.489697	0.994594	3.92977	0.489697	0	0	0	0	45.6	366	300.008	20.8761	11.13	2.5	0.0355131	0.00124842	5.54453	573.893	1	0	1	0
bqc	Boko (Benin)	Western Africa	not endangered	5	150000	3914.83	0	detailed	10343.9	8	0.00788855	0.161806	6	0	0	0.765495	0	0	0.60408	3.79189	3.75021	1538.26	15.7241	36.1532	0.271493	42.3327	8.5833	0.359243	41.1093	8.24853	0.359243	0.0177778	0.0163978	0	0	43.5914	161.25	300.393	208.635	106.826	5.75	0.0413779	0	4.32719	194.604	1	0	0	0.39592
bqd	Bung	Africa	extinct	8b	3	0.0750153	0	little or none	264.449	1	0.0136846	NA	15	6	0.4	0.359961	0	0	0	2.76802	5.3	1286.52	16.6852	41.84	0.178624	40.3308	6.1226	0	39.1041	5.37607	-0.074965	0	0	0	0	43.1	239	295.775	127.545	80.4589	21.5	0.118585	0	5.73443	1109.35	1	0	0	1
bqg	Bago-Kusuntu	Western Africa	shifting	5	7500	98.4482	0	basic	376.825	8	0.081439	0.808506	11	0	0	0.758163	0	0	0	4.4232	4.3	534.044	15.0553	31.064	0.234416	71.3771	8.03794	0.0142857	69.7919	7.54182	0.0142857	0	0	0	0	42.1	217	299.537	149.544	81.9207	9	0.0529412	0	4.76502	318.522	1	0	0	0
bqh	Baima	Asia	shifting	6b	10000	663.259	0	basic	3166.85	3	0.0141708	0.0154298	3	1	0.333333	0.0154298	0	0	1	3.66	7.3	4550.45	19.5756	41.757	0.124425	5.97322	5.97244	0.157795	5.61655	5.6682	0.156947	0.195512	0.18065	0.00314961	0.00314961	42.7	159.5	274.601	772.771	77.6222	20	0.137931	0	6.45264	1700.71	1	0	0	0
bqi	Bakhtiari	Southern Asia	not endangered	6a	1000000	33045.6	0	basic	35376	6	0.00553249	0.442619	2	1	0.5	0.213898	0	0	0	3.70918	9.1	6232.94	19.4218	40.659	0.148451	48.5639	10.3444	0.0646175	45.2113	9.76326	0.0607655	0.496477	0.465258	0.0357333	0.0338901	38.2	97	289.699	919.395	93.9123	9	0.134471	0.0493429	6.6115	2287.83	0	0	0	0
bqj	Bandial	Western Africa	shifting	5	11200	126.302	0	detailed	284.681	8	0.0821484	0.53199	19	4	0.210526	0.456256	0	0	0	6.13066	2.4	1278.77	16.6738	23.74	0.193418	156.449	8.29667	0.0666667	150.566	7.81618	0.0601709	0	0	0	0	39.3	149.5	299.341	117.495	148.426	8	0.0522629	0.0252952	3.0061	32.2777	1	0	0	0
bqk	Banda-Mbr√®s	Africa	not endangered	6a	42500	11341.4	0	little or none	15465.1	11	0.0108769	0.796419	4	0	0	0.655001	0	0	0	1.29623	3.70513	500.099	15.6124	19.9792	0.158742	3.86641	2.60683	0	3.691	2.41394	-0.00740903	0.0513016	0.0480952	0	0	50.0864	216.833	297.509	113.778	81.2411	8	0.0559441	1.17e-08	4.278	188.356	1	0.0876103	0	0.0876103
bql	Bilakura	Oceania	moribund	8a	30	0.788477	0	little or none	21.3369	3	0.17272	0.874856	67	22	0.328358	0.726146	0	0	1	2.01	4	1928.29	16.8406	9.377	0.0539329	51.5495	6.08	0.44	49.4146	5.805	0.424615	0	0	0	0	47.8	366	296.822	21.8229	39.6586	2	0.0129032	0.00819938	6.39246	1746.35	1	0	0	1
bqm	Wumboko-Bubia	Africa	threatened	6b	4000	15.3678	0	basic	1037.01	4	0.0293542	0.536993	11	6	0.545455	0.608266	0	0	0	2.76802	5.3	1286.52	16.6852	41.84	0.258956	266.369	7.64805	0.00324324	257.031	7.21478	0.00141372	0	0	0	0	43.1	304.667	295.191	94.1005	61.9885	39.6667	0.137611	0.0446791	5.84807	670.632	1	0	0	1
bqo	Balo	Africa	threatened	6b	2230	21.8823	0	little or none	70.8892	5	0.141774	0.544486	47	13	0.276596	0.45391	0	0	0	2.76802	5.3	1286.52	16.6852	41.84	0.212666	71.1335	8.66598	0	66.349	8.1331	-0.00615385	0	0	0	0	43.1	289	296.066	112.608	75.6553	47	0.166667	0.0116924	5.9251	1106.72	1	0	0	1
bqp	Busa	Western Africa	not endangered	5	48000	1365.84	0	detailed	2365.13	10	0.0195424	0.38222	10	1	0.1	0.141408	0	0	0	3.06	5.2	2292.45	13.6809	34.109	0.202226	32.9239	9.19257	0.246809	31.7627	8.78208	0.246579	0.160106	0.148803	0.00382979	0.00337589	41.9	178.167	300.717	203.805	101.386	6.33333	0.0448068	0.0339046	4.55321	219.03	1	0	0	1
bqq	Biritai	South-Eastern Asia	shifting	6a	250	18.1331	0	little or none	667.482	4	0.0365236	0.739665	14	4	0.285714	0.049687	0	0	0	3.23872	7.6	3122.36	16.5116	40.073	0	1.58715	1.36348	0.194783	1.55977	1.36348	0.194783	0	0	0	0	45.6	366	299.646	47.1683	11.2504	2.66667	0.0261144	0	6.37489	1396.42	1	0	1	0
bqr	Burusu	South-Eastern Asia	not endangered	6a	4350	403.969	0	little or none	1933.31	5	0.0181874	0.73528	9	3	0.333333	0.233257	0	0	0	3.23872	7.6	3122.36	16.5116	40.073	0.035353	11.8638	2.67989	0.106486	11.5305	2.58767	0.106486	0	0	0	0	45.6	366	300.7	42.0342	10.0755	33.6667	0.167153	0.0103079	5.69698	730.116	1	0	1	0
bqs	Bosngun	Oceania	shifting	6b	1300	91.3129	0	little or none	84.5283	2	0.0528412	0.917232	33	7	0.212121	0.838228	0	0	1	2.01	4	1928.29	16.8406	9.377	0.0484332	27.2161	9.1701	0.86	26.1851	8.97321	0.86	0	0	0	0	47.8	366	299.853	21.5429	37.0357	2	0.0206186	0.000839	5.11051	897.249	1	0	0	1
bqt	Bamukumbit	Africa	not endangered	5	12000	46.2007	0	basic	40.8139	4	0.15023	0.883183	41	2	0.0487805	0.837398	0	0	0	2.76802	5.3	1286.52	16.6852	41.84	0.26657	324.883	11.0378	0.1	312.202	10.3917	0.0892308	0	0	0	0	43.1	289	295.813	136.355	74.5777	53	0.197761	0.0126272	5.71898	1067.65	1	0	0	1
bqu	Boguru	Africa	shifting	8b	0	0	0	little or none	412.721	2	0.0223048	0.155318	5	0	0	0.174245	0	0	0.986434	1.99615	5.39186	344.74	16.6209	21.431	0.257898	6.96761	3.89461	0	6.75816	3.65119	0	0	0	0	0	42.2556	279	297.83	93.7769	59.1374	16	0.069869	0.00901067	4.27734	243.57	1	0.0135662	0	0.0135662
bqv	Begbere-Ejar	Western Africa	not endangered	6a	106000	444.192	0	basic	793.707	5	0.0444719	0.610026	18	0	0	0.645904	0	0	0	3.06	5.2	2292.45	13.6809	34.109	0.309744	159.041	10.1855	0.322581	153.147	9.68421	0.322581	0.129355	0.119052	0	0	41.9	192	298.212	158.37	98.4515	2	0.0144928	0	5.11917	539.465	1	0	0	1
bqw	Buru (Nigeria)	Western Africa	threatened	6a	1000	19.3351	0	little or none	27.2176	3	0.156397	0.627845	30	2	0.0666667	0.737962	0	0	0	3.06	5.2	2292.45	13.6809	34.109	0.163519	27.2903	5.48239	0	26.2471	4.76474	-0.0769231	0	0	0	0	41.9	239	298.905	113.283	84.3933	25	0.136612	0	5.80091	1055.95	1	0	0	1
bqx	Baangi	Western Africa	not endangered	6a	15000	198.98	0	little or none	496.842	5	0.0509685	0.0346054	9	0	0	0.0598098	0	0	0	3.06	5.2	2292.45	13.6809	34.109	0.325569	54.528	15.19	0.986	52.6378	14.6875	0.986	0.0035	-0.00846875	0	0	41.9	164	299.573	210.371	110.412	4	0.0305628	1.52e-06	4.60471	245.197	1	0	0	1
bqz	Bakaka	Africa	threatened	6b	30000	424.859	0	basic	650.795	6	0.0401875	0.707657	16	4	0.25	0.737527	0	0	0	2.76802	5.3	1286.52	16.6852	41.84	0.300207	103.309	9.82076	0	97.2045	9.10109	-0.0188166	0	0	0	0	43.1	289	297.713	95.8683	69.3713	56	0.188153	0.0530514	6.09296	917.543	1	0	0	1
bra	Braj	Southern Asia	not endangered	5	574000	1324.03	0	detailed	17368.1	6	0.00736794	0.845265	5	0	0	0.129866	0	0	1	3.42347	5.4	1357.56	17.7357	15.676	0.277687	646.999	18.9413	0.900857	617.81	17.8601	0.832633	0	0	0.0393714	0.0377333	46.45	115	298.888	661.856	151.391	9.5	0.119462	0.0276962	4.31698	216.646	1	0	0	1
brb	Brao	South-Eastern Asia	threatened	5	32140	2028.72	0	basic	8690.58	12	0.0139792	0.23584	10	2	0.2	0.048422	0	0	0	2.26909	4.63764	1097.34	16.8589	23.6028	0.141839	17.1209	4.38335	0.0527907	16.432	4.10722	0.0470125	0.00610465	0.00566134	0	0	35.0126	276	298.632	193.218	105.641	37.6667	0.167188	0.0521943	6.10052	953.942	0.974493	0	0	0.194399
brd	Baraamu	Southern Asia	nearly extinct	8b	160	0.979326	0	detailed	6.90993	3	0.29192	0.0787797	22	9	0.409091	0	0	0	0	3.70359	3.3	592.401	17.2686	15.856	0.248471	191.274	10.3377	0.58	176.866	9.73539	0.543077	0	0	0	0	37.15	121	292.983	498.225	105.946	24	0.143713	0.0951648	7.1082	4507.75	0	0	0	0
bre	Breton	Europe	not endangered	7	206000	2506.97	0	detailed	12504.1	1	0.000746	0	1	0	0	0	0	0	1	5.50028	10.9	41283	25.1652	18.3	0.358608	109.931	13.2698	0.128976	103.448	12.151	0.0600675	0	0	0.0816585	0.076826	29.4	313.75	284.429	405.903	32.3031	2	0.0242433	0.010735	4.54865	113.707	1	0	0	0
brf	Bera	Africa	threatened	6b	120000	803.872	0	basic	1865.42	6	0.0275734	0.591648	10	0	0	0.636083	0	0	1	2.00682	5.4	334.022	16.624	21.58	0.296	152.367	9.4805	0.00473684	147.793	8.83883	-0.0169636	0.0532895	0.0503783	0.00105263	0.00105263	42.2	334.5	294.932	59.5276	32.2585	13.5	0.0469782	0.0024429	5.51325	678.281	1	0	0	0
brg	Baure	South America	nearly extinct	8a	40	52.3166	0	detailed	119.722	1	0.02426	0	3	2	0.666667	1.94e-06	1	1	1	6.9641	7.9	1955.46	21.1172	32.318	0.11862	0.948229	3.01913	0	0.898903	2.82643	-0.00123077	0.75	0.703875	0	0	45.3	260.5	299.413	83.979	68.8757	8	0.0338983	0.0883866	3.19998	75.4206	1	0	0	0
brh	Brahui	Southern Asia	threatened	5	4220000	290334	0	detailed	143717	6	0.00192071	0.668378	2	0	0	0	0	0	0	2.7398	5.10836	1609.69	17.7948	17.9108	0.12037	15.6247	3.99198	0.0025746	14.6644	3.76588	0.00242406	0.00257634	0.00241141	0.00113116	0.00106037	34.3069	15.6667	295	789.309	86.6953	6.375	0.132493	0	6.26244	1386.53	0.77526	0	0	0.77526
bri	Mokpwe	Africa	threatened	6b	32200	80.149	0	basic	719.179	6	0.0427233	0.553292	15	6	0.4	0.608937	0	0	0	2.76802	5.3	1286.52	16.6852	41.84	0.275051	378.202	9.39451	0	365.671	8.8628	-0.00263736	0	0	0	-9.52e-05	43.1	310	295.103	98.5523	61.972	31	0.108014	0.0594867	5.84807	670.632	1	0	0	1
brj	Bieria	Oceania	moribund	6b	70	4.20537	1	little or none	81.6758	2	0.0493444	0.386592	13	4	0.307692	0.800364	0	0	0	5.28141	6.7	2868.04	18.0142	14.759	0.130041	6.32581	9.47326	0.32	6.12414	9.08368	0.32	0	0	0	0	38.1	365	298.265	124.201	31.594	5	0.161616	0.128052	5.64064	209.61	1	0	0	1
brk	Birked	Arab	extinct	10	0	0	0	basic	70406.6	1	0.000861	NA	1	0	0	0	0	0	0	2.19053	3.30469	1514.67	17.7307	22.4932	0	3.11983	1.86069	4.23e-05	3.02184	1.7753	3.9e-05	0.0816038	0.0765036	0	0	36.3589	2	300.467	545.789	80.0989	1.71429	0.0532548	0	4.55723	319.34	1	1	0	0.939798
brl	Birwa	Africa	threatened	6a	15000	1669.52	0	basic	18676.2	6	0.00856059	0.776167	5	0	0	0.761143	0	0	0	9.60288	8.89883	6638.88	17.2308	65.2067	0.218258	7.05352	5.78192	0	6.63325	5.37968	-0.00992339	0.427517	0.403587	0.00154255	0.00141844	58.6526	49	294.957	422.08	89.7154	12.5	0.0877193	0	4.97207	366.769	1	0	0	1
brm	Barambu	Africa	threatened	6a	25600	1683.9	0	basic	8078.45	3	0.00443493	0.403041	6	1	0.166667	0.105878	0	0	1	2.00682	5.4	334.022	16.624	21.58	0.614386	15.8671	7.79237	0.00294479	15.3908	7.35224	0.00220859	0	0	0	0	42.2	293.25	296.694	73.5276	48.9146	8.75	0.041349	0	3.71467	134.538	1	0	0	0
brn	Boruca	Central America	extinct	8b	3	0.111205	0	detailed	131.044	1	0.0234522	0	6	2	0.333333	0.00243082	0	0	0	6.5449	8.4	8141.91	23.5962	44.306	0.345149	12.8262	6.32912	0.0266667	12.1536	5.95021	0.0261538	0.148333	0.138854	0	0	45.6	351	296.16	69.1538	58.8288	39	0.137809	0.0398404	7.00469	1619.45	1	0	0	0
bro	Dur Brokkat	Southern Asia	shifting	6a	300	41.6471	0	little or none	22.4586	1	0.0570594	0	12	2	0.166667	0.35263	0	0	0	5.19358	2.3	2258.18	20.1496	36.571	0.166874	7.23343	7.41841	0.2	6.89029	7.10476	0.2	0	0	0	0	39.5	117	279.432	519.82	88.1164	16	0.146789	0.0419158	6.73656	2595.68	0	0	0	0
brp	Barapasi	South-Eastern Asia	threatened	6b	2500	1025.36	0	little or none	1325.77	3	0.0176108	0.513259	13	9	0.692308	0.0581405	0	0	0	3.23872	7.6	3122.36	16.5116	40.073	0	1.68825	2.99841	0.368462	1.65371	2.99268	0.368462	0	0	0	0	45.6	366	299.269	30.794	10.122	1	0.0126582	0.00210336	6.1752	1054.42	1	0	1	0
brq	Breri	Oceania	shifting	6a	1100	74.731	0	little or none	79.977	3	0.089705	0.442599	42	9	0.214286	0	0	0	1	2.01	4	1928.29	16.8406	9.377	0.034495	12.869	8.69333	0.813333	12.3746	8.50583	0.813333	0	0	0	0	47.8	366	298.722	30.4326	45.5059	5	0.0320513	0.0110452	6.02187	1692.25	1	0	0	1
brr	Birao	Oceania	not endangered	6a	5900	264.267	1	little or none	462.949	5	0.03945	0.868566	6	0	0	0.903405	0	0	0	9.41694	5.1	1329.96	17.4262	17.518	0.340044	5.36115	7.92767	0.3425	5.21298	7.55322	0.337308	0	0	0	0	42.1	366	297.243	25.0775	20.6978	6	0.0810811	0.0319068	5.29253	245.521	1	0	0	1
brs	Baras	South-Eastern Asia	shifting	8a	250	3.08826	0	little or none	31.136	1	0.0267522	0	9	3	0.333333	0.266375	0	0	0	3.23872	7.6	3122.36	16.5116	40.073	0.113299	80.9518	6.93301	0.307327	79.0381	6.56002	0.290175	0	0	0	0	45.6	350	300.326	24.3062	14.5907	13	0.12381	0.000218	6.96381	1543.03	1	0	1	0
brt	Bitare	Western Africa	not endangered	6a	52300	1055.2	0	little or none	118.268	6	0.0980124	0.50251	32	2	0.0625	0.714811	0	0	0	3.02436	5.21221	2169.65	14.0476	35.0527	0.166086	36.5208	8.48329	0.00571429	35.1734	7.82023	-0.0307692	0.0228571	0.0214286	0	0	42.0465	238.333	299.358	120.309	84.1617	23	0.126676	6.16e-07	5.80091	1055.95	1	0	0	1
bru	Eastern Bru	South-Eastern Asia	threatened	5	82300	1199.77	0	basic	7065.01	8	0.0165734	0.0511336	5	0	0	0.0538779	0	0	0	4.16556	6.64742	1261.6	20.5115	22.3893	0.287911	62.5434	5.66371	0.00729825	58.8498	5.28321	-0.0042753	0.000737	0.000691	0	0	36.6379	268.667	296.606	324.957	81.6625	38	0.138182	0.00723585	5.59736	493.313	0.317527	0	0	0
brv	Western Bru	South-Eastern Asia	threatened	6a	20000	189.899	0	basic	460.719	4	0.0219786	0.460662	5	2	0.4	0.448825	0	0	0	3.80448	7.25574	4744.85	21.254	29.2664	0.258501	50.7133	12.6005	0.634286	47.5663	11.8094	0.582125	0	0	0	0	40.1283	220	299.674	206.456	101.204	23.6667	0.130055	0.101951	4.68907	306.289	0.0842261	0	0	0
brw	Bellari	Southern Asia	shifting	7	1000	2.45218	0	little or none	85.4998	0	0	0	17	2	0.117647	0.381252	0	0	1	3.42347	5.4	1357.56	17.7357	15.676	0.295076	178.739	11.8243	0.13	169.511	11.094	0.121538	0	0	0	0	46.45	217	296.24	192.395	109.207	34	0.236111	0.0166641	5.96747	792.919	1	0	0	1
brx	Bodo-Mech	Southern Asia	threatened	5	1334380	2460.09	0	detailed	14649.9	6	0.00984673	0.618465	6	1	0.166667	0.166769	0	1	0.989551	3.4264	5.37806	1349.57	17.7308	15.6779	0.199562	567.875	14.674	0.580995	541.629	13.8592	0.546901	0	0	0.0187993	0.0179074	46.3528	237.25	296.635	395.024	93.8577	33	0.179348	0.13997	6.51157	2148.67	0.989551	0	0	0.989551
bry	Burui	Oceania	shifting	6a	260	11.2734	0	little or none	70.0988	4	0.11289	0.42378	29	7	0.241379	0	0	0	1	2.01	4	1928.29	16.8406	9.377	0.0998497	27.0304	10.1151	0.46	25.9046	9.73312	0.46	0	0	0	0	47.8	366	300.244	25.9163	24.0867	4	0.0434783	0	5.62084	608.99	1	0	0	1
brz	Bilibil	Oceania	threatened	6b	1250	38.307	0	basic	1.77505	1	0.172393	0	70	21	0.3	0.725643	0	0	1	2.01	4	1928.29	16.8406	9.377	0.0854614	32.6311	7.8763	0.593109	31.2956	7.63212	0.591105	0	0	0	0	47.8	366	299.327	43.9001	39.1364	2	0.0129032	0.00861473	7.11036	2141.66	1	0	0	1
bsa	Abinomn	South-Eastern Asia	shifting	6a	300	93.016	0	basic	2412.15	6	0.0251249	0.881072	13	5	0.384615	0.0375099	0	0	0	3.23872	7.6	3122.36	16.5116	40.073	0.00735606	1.36851	3.80688	0.462626	1.34051	3.77762	0.459674	0	0	0	0	45.6	366	298.519	43.0887	20.698	3.5	0.0380266	0	6.39847	1422.16	1	0	1	0
bsb	Brunei Bisaya	South-Eastern Asia	not endangered	5	57600	966.758	0	basic	926.129	5	0.0203111	0.408598	8	5	0.625	0.517584	0	0	0	3.93421	9.21657	24678.8	20.1016	40.1337	0.202685	14.6666	8.90032	0.282162	13.8618	8.39411	0.259958	0	0	0.0313514	0.0304865	17.1626	366	300.386	46.9712	20.6606	40.5	0.152648	0.0828538	5.82334	619.273	1	0	1	1
bsc	Bassari-Tanda	Western Africa	threatened	5	21900	1102.29	0	basic	3486.37	6	0.0225285	0.556688	6	1	0.166667	0.556688	0	0	0	4.51765	2.06424	1027.06	15.9893	24.4035	0.035637	15.0852	4.38872	0.0791304	14.4433	4.17287	0.0791304	0.100145	0.0934737	0	0	38.5026	164.333	300.965	235.798	122.742	12	0.0779221	0	4.44503	218.121	1	0	0	0
bse	Wushi	Africa	not endangered	6a	25000	118.905	0	little or none	79.3062	5	0.14172	0.643862	37	3	0.0810811	0.824542	0	0	0	2.76802	5.3	1286.52	16.6852	41.84	0.212227	270.966	9.9501	0.0266667	260.233	9.24989	0.00205128	0	0	0	0	43.1	289	295.465	134.922	75.8639	53	0.197761	0.00721582	5.82976	1108.04	1	0	0	1
bsf	Bauchi	Western Africa	not endangered	6a	20000	254.829	0	basic	745.87	6	0.046667	0.0785682	12	2	0.166667	0.0938716	0	0	0	3.06	5.2	2292.45	13.6809	34.109	0.171602	70.9593	10.5326	0.501429	68.4996	10.1194	0.501429	0.105714	0.0902455	0	0	41.9	164	299.871	185.845	105.782	4	0.0305344	0.0431031	4.86045	293.83	1	0	0	1
bsg	Bashkardi	Southern Asia	shifting	7	7030	54.3388	0	basic	14355.8	2	0.00422519	0.213861	2	0	0	0.811278	0	0	0	3.70918	9.1	6232.94	19.4218	40.659	0.249597	106.951	12.7819	0.38199	100.831	12.0825	0.359157	0.12363	0.115829	0.0400698	0.0384875	38.2	78	287.446	916.408	82.6954	8	0.125	0	6.23196	1108.65	0	0	0	0
bsh	Kati	Southern Asia	shifting	6a	18700	900.193	0	detailed	6916.93	11	0.0167779	0.442318	8	0	0	0.350172	0	0	0	3.43165	3.2071	530.937	16.1157	16.8371	0.185256	14.9125	6.47898	0.0712982	14.2869	6.11025	0.0610634	0.336772	0.316857	0	0	30.1692	92.2	273.9	885.034	76.048	7	0.0915911	1.16e-08	7.0477	2799.43	0.00473587	0	0	0.00473587
bsi	Bassossi	Africa	not endangered	6a	5000	78.899	0	little or none	1199.08	8	0.0447923	0.875139	15	4	0.266667	0.798217	0	0	0	2.76802	5.3	1286.52	16.6852	41.84	0.291048	41.2914	8.13411	0	39.2582	7.66348	-0.00264615	0	0	0	0	43.1	289	298.473	85.971	70.6304	55	0.187294	0.00993327	6.41048	1330.72	1	0	0	1
bsj	Bangwinji	Western Africa	not endangered	5	6000	39.6032	0	little or none	90.21	6	0.159702	0.533697	39	8	0.205128	0	0	0	0	3.06	5.2	2292.45	13.6809	34.109	0.231124	274.407	15.6284	0.76	264.736	14.9991	0.76	0.06	0.044375	0	0	41.9	175	299.884	202.419	107.378	2	0.0149254	0.0260538	5.29129	526	1	0	0	1
bsk	Burushaski	Southern Asia	shifting	6a	87000	5606.06	0	detailed	2346.25	6	0.00996318	0.614673	3	1	0.333333	0.365957	0	0	0.285699	2.75915	4.89999	1097.43	17.7414	14.7203	0.12391	319.918	12.6838	0.215632	305.947	12.0175	0.201839	0	0	0.0533333	0.0521686	37.6998	76.5	278.315	876.038	50.0567	6	0.0801888	2.02e-08	6.90786	1816.9	1	0	0	1
bsl	Basa-Gumna	Western Africa	extinct	10	0	0	0	little or none	1600.24	0	0	0	11	1	0.0909091	0.125733	0	0	0	3.06	5.2	2292.45	13.6809	34.109	0.234941	73.3197	13.0847	0.785846	70.7781	12.5983	0.785846	0.0704615	0.0465865	0	0	41.9	181	300.19	184.16	102.196	3	0.0227299	0.0415044	4.86045	293.83	1	0	0	1
bsm	Busami	South-Eastern Asia	threatened	6b	700	11.6155	1	little or none	219.67	3	0.0445302	0.723585	12	8	0.666667	0.21505	0	0	0	3.23872	7.6	3122.36	16.5116	40.073	0	60.2642	5.40419	0.326667	59.0314	5.25518	0.326667	0	0	0	0	45.6	366	298.944	33.7628	9.7491	8	0.0714286	0.0642491	5.77582	370.438	1	0	1	0
bsn	Barasana-Eduria	South America	shifting	5	1890	1999.06	0	detailed	3118.72	5	0.023316	5.12e-05	6	3	0.5	5.21e-05	0	0	1	4.45981	7.4	6336.71	21.3893	34.178	0	0.879034	0.00888889	0.00126984	0.861306	0.00819444	0.00114774	0	0	0	0	49.8	366	298.868	54.591	19.2539	9.5	0.0386707	0	3.68696	84.4769	1	0	0	0
bsp	Baga Sitemu	Western Africa	shifting	5	4000	54.8366	0	basic	706.646	4	0.0346318	0.132595	11	1	0.0909091	0.303622	0	0	NA	2.28742	1.6	679.034	15.0429	25.321	0.144084	113.118	7.60862	0.0434783	107.477	7.19786	0.0406689	0.0973913	0.0910326	0	0	37.4	196.5	302.396	163.804	136.462	8	0.0546846	0.0333158	4.37706	244.573	1	0	0	0
bsq	Bassa	Western Africa	not endangered	5	403000	15890	0	basic	12782.5	7	0.0107101	0.0319218	1	0	0	0	0	0	0	3.16142	4.1	513.446	15.4915	32.065	0.0990182	27.9337	5.8765	0	26.5988	5.5569	-0.00377171	0	0	0	0	35.6	301	298.782	74.9337	64.5066	17	0.0876289	0.0433036	4.66918	346.391	1	0	0	1
bsr	Bassa-Kontagora	Western Africa	nearly extinct	8b	20	0.341161	0	little or none	1065.78	0	0	0	9	0	0	0.844425	0	0	0	3.06	5.2	2292.45	13.6809	34.109	0.267145	64.0312	13.3869	0.889524	61.8039	12.9076	0.889524	0.0142857	0.00067	0	0	41.9	184.75	300.369	202.475	102.613	6.5	0.0455124	0.0273746	4.70683	256.43	1	0	0	1
bss	Akoose	Africa	not endangered	5	100000	1213.47	0	detailed	1957.23	5	0.0242718	0.737955	17	4	0.235294	0.774835	0	0	0	2.76802	5.3	1286.52	16.6852	41.84	0.29865	49.765	8.6769	0	47.1772	8.15797	-0.00438461	0	0	0	0	43.1	289	296.619	101.291	68.0987	63	0.207921	0.0126956	6.41048	1330.72	1	0	0	1
bst	Basketo	Africa	threatened	4	92600	868.44	0	detailed	1109.52	8	0.0565899	0.721281	14	1	0.0714286	0	0	0	0	5.07306	2.3	341.554	17.9179	13.877	0.105414	117.46	7.3869	0.0617391	113.037	6.88186	0.0405351	0.0147826	0.0144429	0	0	32.4	230	295.02	92.1355	41.4102	12.5	0.0794779	0.0210312	6.56535	1286.79	1	0	0	1
bsu	Bahonsuai	South-Eastern Asia	shifting	7	200	8.19537	0	little or none	25.6861	2	0.106004	0.645282	8	6	0.75	0.0886513	0	0	0	3.23872	7.6	3122.36	16.5116	40.073	0.133573	24.404	6.77829	0.285911	23.3824	6.47461	0.277666	0	0	0.0128079	0.0123218	45.6	347	300.428	37.4711	32.9916	14	0.135922	0.0172309	6.75239	1211.47	1	0	1	0
bsw	Baiso	Africa	shifting	6a	5480	20.9833	0	basic	28.3703	1	0.0243452	0	9	2	0.222222	0	0	0	0	5.07306	2.3	341.554	17.9179	13.877	0.208417	130.755	7.27809	0	125.831	6.88571	0	0	0	0	0	32.4	225.25	296.118	68.0183	48.8958	13.25	0.0858174	0.00011	6.52844	1315.91	1	0	0	1
bsx	Yangkam	Western Africa	nearly extinct	8b	100	1.54595	0	little or none	112.315	1	0.0252577	0	11	2	0.181818	0	0	0	0	3.06	5.2	2292.45	13.6809	34.109	0.225479	47.2146	15.3636	0.98	45.4287	14.8571	0.98	0.00166667	-0.00385417	0	0	41.9	182	300.078	195.156	102.83	5	0.0362319	0	5.45785	888.029	1	0	0	1
bsy	Sabah Bisaya	South-Eastern Asia	threatened	7	0	0	0	basic	330.455	4	0.0372151	0.0177915	11	6	0.545455	0.26247	0	0	0	5.09438	9.8	9040.57	19.5293	48.849	0.215352	54.295	11.1291	0.569231	52.4584	10.7453	0.569231	0	0	0	0	41.2	365	300.735	45.4503	22.9982	37.5	0.131571	0.0817314	5.89914	599.916	1	0	1	1
bta	Bata	Western Africa	not endangered	6a	152500	967.335	0	basic	2651.91	8	0.0161974	0.639994	10	1	0.1	0.560969	0	0	0	2.93749	5.24196	1870.36	14.9415	37.3529	0.277353	176.557	11.7567	0.594766	170.158	11.3085	0.594766	0.00196262	0.00117991	0	-0.000199	42.4035	171	300.695	221.111	105.789	6.66667	0.0480237	0.0572273	5.46606	605.031	1	0	0	1
btc	Bati (Cameroon)	Africa	shifting	6a	800	18.3833	0	little or none	401.968	9	0.0841797	0.568045	18	8	0.444444	0	0	0	0	2.76802	5.3	1286.52	16.6852	41.84	0.285683	26.8627	7.35131	0.0225	25.4401	6.6922	-0.0242308	0	0	0	0	43.1	307	298.334	105.196	67.3976	18	0.0666667	0.0495308	5.51394	786.69	1	0	0	1
btd	Batak Dairi	South-Eastern Asia	threatened	6b	1200000	13300.3	0	detailed	3045.58	3	0.0117406	0.727718	5	3	0.6	0.852281	0	0	0	3.23872	7.6	3122.36	16.5116	40.073	0.128121	77.6456	8.54028	0.376911	73.6196	8.02399	0.347267	0	0	0	0	45.6	366	296.563	39.5147	28.1127	33	0.156671	0.0388847	6.61172	1386.18	1	0	1	0
bte	Gamo-Ningi	Western Africa	extinct	9	15000	143.629	0	little or none	1167.98	0	0	0	15	6	0.4	0.0177777	0	0	0	3.06	5.2	2292.45	13.6809	34.109	0.313636	107.653	14.1178	0.748936	103.859	13.6194	0.748936	0	0	0	0	41.9	134	298.351	230.493	119.56	1	0.00823585	0	4.73909	480.681	1	0	0	1
btf	Birgit	Africa	not endangered	6a	10400	1007.8	0	little or none	7849.26	6	0.0122092	0.182806	4	0	0	0.250743	0	0	1	2.23203	1.9	863.761	15.7381	16.163	0.176822	9.9931	6.15549	0.0895298	9.66345	5.85467	0.0895298	0.444639	0.413401	0	0	41.1	122.25	301.716	246.38	137.227	7.5	0.104054	0	3.81369	184.967	1	1	0	0
btg	Gagnoa B√©t√©	Western Africa	not endangered	6a	150000	1068.11	0	basic	2975.55	5	0.0202328	0.711686	7	1	0.142857	0.465951	0	0	0	4.41246	4.2	1216.19	14.0612	32.647	0.267592	175.88	9.08621	0	169.807	8.50453	-0.0116297	0	0	0.0122034	0.0117966	41	300.5	298.722	99.9298	51.2895	15	0.0765036	7.16e-08	4.19257	170.345	1	0	0	0
bth	Biatah Bidayuh	South-Eastern Asia	threatened	6b	72380	599.033	0	basic	1052.89	8	0.0521887	0.0759564	11	5	0.454545	0.151657	0	0	0	4.76219	9.40616	7981.11	18.9891	47.2779	0.152843	195.352	13.7154	0.808205	186.492	13.2587	0.80355	0	0	0.025641	0.025641	41.9877	366	299.504	49.1714	30.7111	40	0.16129	0.0224282	4.85065	242.68	1	0	1	0.820983
bti	Burate	South-Eastern Asia	shifting	7	100	8.3622	0	little or none	583.078	6	0.0442131	0.47734	12	7	0.583333	0.0511639	0	0	0	3.23872	7.6	3122.36	16.5116	40.073	0.0530151	13.5625	4.01991	0.18	13.3329	3.88709	0.18	0	0	0	0	45.6	366	300.408	26.227	12.4028	1.33333	0.0109786	0.000972	6.41744	962.669	1	0	1	0
btm	Batak Mandailing	South-Eastern Asia	threatened	6b	1100000	14490.8	0	basic	14415.4	4	0.00576261	0.517306	4	1	0.25	0.517306	0	0	0	3.23872	7.6	3122.36	16.5116	40.073	0.124866	80.6176	9.78251	0.586393	77.4178	9.30719	0.559632	0	0	0	-1.37e-05	45.6	366	297.882	32.6918	24.9987	25.5	0.141382	0.0125795	6.10937	949.572	1	0	1	0
btn	Ratagnon	South-Eastern Asia	nearly extinct	8b	2	0.0148196	1	little or none	209.166	2	0.0171545	0.561753	7	0	0	0.0259772	0	0	1	2.59534	9	2217.47	17.1724	16.385	0.190595	166.743	16.0608	0.906667	159.255	15.3478	0.886154	0	0	0	0	41.6	312	300.745	76.7137	89.9161	9	0.103448	0.0204837	6.15672	427.454	1	0	0	1
bto	Iriga Bicolano	South-Eastern Asia	not endangered	6a	234000	407.327	0	little or none	585.012	5	0.0502314	0.329755	8	2	0.25	0	0	0	1	2.59534	9	2217.47	17.1724	16.385	0.401628	931.56	18.3191	0.697143	893.147	17.4104	0.68044	0	0	0	0	41.6	353	300.135	105.597	46.5746	6.5	0.0529945	0.0480237	5.29018	202.997	1	0	0	1
btp	Budibud	Oceania	shifting	6b	310	NA	1	little or none	3.0649	0	0	0	0	0	0	0	0	0	1	2.01	4	1928.29	16.8406	9.377	NA	NA	NA	NA	NA	NA	NA	NA	NA	NA	NA	47.8	365	299.892	64.132	17.9455	0	0	NA	3.12467	63.0303	1	0	0	1
btq	Batek	South-Eastern Asia	shifting	6b	1000	112.077	0	little or none	7809.87	6	0.0127743	0.00381902	4	2	0.5	0.00103547	0	0	0	5.09438	9.8	9040.57	19.5293	48.849	0.0379692	9.77855	3.92897	0.155655	9.28172	3.71565	0.144163	0	0	0.00127796	0.00127796	41.2	365.333	298.452	70.3388	40.568	39.2	0.146342	0.0311191	5.75609	551.467	1	0	1	1
btr	Baetora	Oceania	not endangered	6a	1330	55.187	1	little or none	179.523	1	0.0131392	0	6	1	0.166667	0.866369	0	0	0	5.28141	6.7	2868.04	18.0142	14.759	0	24.0999	2.3544	0.296	22.8989	2.16662	0.266154	0	0	0	0	38.1	365	298.472	75.4845	26.9858	3	0.125	0.0706009	5.76977	260.515	1	0	0	1
bts	Batak Simalungun	South-Eastern Asia	not endangered	5	1200000	3737.44	0	basic	3535.45	3	0.0112355	0.44674	4	3	0.75	0.500499	0	0	0	3.23872	7.6	3122.36	16.5116	40.073	0.272073	296.788	15.2192	0.776857	278.014	14.3836	0.733495	0	0	0.008	0.00746667	45.6	366	297.471	37.5184	27.8808	31	0.148145	0.000177	6.28471	1110.29	1	0	1	0
btt	Bete-Bendi	Western Africa	not endangered	5	100000	529.685	0	basic	164.914	5	0.0935413	0.317557	25	1	0.04	0.447885	0	0	0	3.06	5.2	2292.45	13.6809	34.109	0.275258	266.325	10.6653	0	256.109	9.99624	-0.00974359	0	0	0	0	41.9	237	299.027	110.088	75.7276	23	0.121693	0.00238772	5.33324	727.787	1	0	0	1
btu	Batu	Western Africa	not endangered	6a	25000	480.698	0	little or none	475.226	6	0.0537054	0.652328	31	3	0.0967742	0.718512	0	0	0	3.0358	5.20829	2209.06	13.9299	34.7499	0.161162	44.9503	6.08273	0	43.203	5.46348	-0.0523077	0	0	0	0	41.9995	239	297.63	117.738	83.5926	25	0.136612	0	5.80091	1055.95	1	0	0	1
btv	Bateri	Southern Asia	threatened	6a	29100	59.1757	0	basic	2397.65	4	0.016568	0.226903	5	0	0	0.439089	0	0	0.949396	3.37641	5.36458	1339.13	17.7361	15.6083	0.236038	673.216	11.4107	0.346667	643.957	10.7449	0.32266	0	0	0	0	45.8301	188.25	278.722	853.213	46.6064	8	0.0869565	0.0358791	7.13419	2325.64	1	0	0	1
btw	Butuanon	South-Eastern Asia	shifting	7	34500	317.077	0	basic	32.3833	3	0.0899831	0.0350954	6	0	0	0.665767	0	0	1	2.59534	9	2217.47	17.1724	16.385	0.155229	NA	13.5151	0.68	NA	12.9904	0.68	0	0	0	0	41.6	366	300.567	68.2061	35.3076	6	0.046875	0.0361844	6.30374	775.906	1	0	0	1
btx	Batak Karo	South-Eastern Asia	threatened	6b	600000	3088.09	0	detailed	8614.81	6	0.00960581	0.681883	4	2	0.5	0.863756	0	0	0	3.23872	7.6	3122.36	16.5116	40.073	0.149581	236.33	10.8823	0.530909	224.959	10.3584	0.511753	0.000147	0.000145	0.000117	0.000117	45.6	366	297.163	39.6986	26.4738	35	0.16129	0.0338786	6.86069	1584.08	1	0	1	0
bty	Bobot	South-Eastern Asia	threatened	6b	4500	169.936	0	little or none	1171.07	3	0.0171901	0.725443	7	3	0.428571	0.593488	0	0	0	3.23872	7.6	3122.36	16.5116	40.073	0.14459	21.751	9.11762	0.819487	20.9754	8.90463	0.819487	0	0	0	0	45.6	366	299.567	74.0803	46.3824	7	0.109375	0.0207382	6.05712	610.674	1	0	1	0
btz	Batak Alas-Kluet	South-Eastern Asia	not endangered	6a	195000	2166.14	0	basic	2904.95	5	0.0123553	0.651928	4	3	0.75	0.484034	0	0	0	3.23872	7.6	3122.36	16.5116	40.073	0.0801441	71.9325	5.08788	0.145785	67.9166	4.8352	0.140979	0.00495868	0.0046436	0	0	45.6	366	294.105	45.8031	29.8156	31	0.143519	0.0168099	6.86069	1584.08	1	0	1	0
bub	Bua	Africa	not endangered	6a	7710	364.147	0	little or none	6483.46	11	0.028167	0.309004	12	3	0.25	0.328776	0	0	1	2.23203	1.9	863.761	15.7381	16.163	0.162039	23.5353	6.35285	0.00200772	22.6941	6.02026	0.00200772	0.256795	0.240731	0	0	41.1	151.75	301.041	228.266	115.747	9.5	0.0815684	0.0192127	3.50655	109.731	1	1	0	0
buc	Kibosy Kiantalaotsy-Majunga	Europe	threatened	6b	39000	52.537	1	basic	381.43	1	0.00531656	0	1	0	0	0	0	0	1	5.50028	10.9	41283	25.1652	18.3	0.482156	742.334	14.6946	0	717.282	13.9737	0	0	0	0	0	29.4	210	298.373	127.712	83.3468	0	0	0.16934	3.50769	114.787	1	0	0	0
bud	Ntcham	Western Africa	not endangered	5	157000	2263.02	0	detailed	2355.45	4	0.0171678	0.899693	6	0	0	0.897175	0	0	0	4.49084	4.40691	568.136	15.0793	31.1126	0.236969	42.5249	8.07067	0.0155102	40.3443	7.63235	0.0155102	0.146224	0.136964	0	-5.44e-05	42.0599	217	300.279	158.675	85.6541	8.66667	0.0528222	0.00224417	4.89144	292.291	1	0	0	0.0445461
buf	Bushoong	Africa	not endangered	6a	155000	2720.49	0	basic	20428.6	6	0.00834362	0.240418	1	0	0	0	0	0	1	2.00682	5.4	334.022	16.624	21.58	0.262489	57.7842	6.11774	0	56.7041	5.80176	-2.26e-05	7.33e-05	6.88e-05	0	0	42.2	321.75	297.838	40.254	51.1977	6.5	0.0484134	6.57e-06	4.32279	181.591	1	0	0	0
bug	Buginese	South-Eastern Asia	not endangered	3	5017800	27182.2	0	detailed	24828.7	27	0.00900427	0.630404	2	0	0	0.439497	0	0	0	3.52861	7.94367	4046.88	16.983	41.4439	0.352583	165.319	13.6361	0.714407	156.903	13.139	0.712787	0.000223	-8.08e-06	0.00310223	0.00298316	44.9127	349	299.488	46.8997	36.6595	13.3333	0.128548	0.0510549	6.45496	1146.65	1	0	1	0.156216
buh	Younuo Bunu	Asia	shifting	7	9720	61.651	0	detailed	490.837	4	0.0209134	0.137042	7	1	0.142857	0.102221	0	0	1	3.66	7.3	4550.45	19.5756	41.757	0.16069	57.9186	6.99447	0	54.2711	6.50119	-0.00646154	0.0465	0.043625	0	0	42.7	365	288.979	738.464	59.0304	15	0.10274	0.00596801	6.1122	810.352	1	0	0	0
bui	Bongili	Africa	not endangered	5	4000	1325.18	0	basic	2564.06	7	0.015777	0.671608	2	0	0	0.970011	0	0	0	4.28934	6.1	2812.44	17.9035	34.858	0.037679	3.77751	2.4614	0	3.68714	2.35912	-0.000302	0	0	0	0	46.5	363.75	297.997	61.4679	36.5513	13	0.0610329	0.0492938	3.45717	134.878	1	0	0	0
buj	Basa-Gurmana	Western Africa	threatened	6a	2000	24.1055	0	little or none	224.423	3	0.0505915	0.139543	11	2	0.181818	0.0987913	0	0	0	3.06	5.2	2292.45	13.6809	34.109	0.20591	70.9593	10.622	0.724444	68.4996	10.2551	0.724444	0.0788889	0.0618056	0	0	41.9	164	299.577	182.017	106.243	4	0.0305344	0.0408002	4.80899	327.219	1	0	0	1
buk	Bugawac	Oceania	shifting	4	12000	322.138	0	detailed	788.967	11	0.0482261	0.728352	28	9	0.321429	0.815521	0	0	1	2.01	4	1928.29	16.8406	9.377	0.0587286	178.277	12.3125	0.836522	167.442	11.9627	0.836522	0	0	0.00695652	0.00510145	47.8	366	299.021	66.8662	23.5363	6	0.0404858	0.0265775	6.95096	1402.2	1	0	0	1
bul	Bulgarian	Europe	shifting	1	7807900	174350	0	detailed	102938	12	0.0036189	0.643698	1	0	0	0	1	1	0.0274298	3.96377	10.6091	7007.38	19.3927	36.7873	0.314475	76.2626	12.8831	0.45591	70.703	12.0444	0.416863	0.0383435	0.0361393	0.0293477	0.0274387	33.1659	153.444	283.545	790.129	22.1225	5.91667	0.0623916	0	5.81239	670.867	0	0	0	0
bum	Bulu (Cameroon)	Africa	not endangered	3	858000	31495.2	0	detailed	27951.2	14	0.0102208	0.451035	2	0	0	0.889419	0	0	0	2.76802	5.3	1286.52	16.6852	41.84	0.295365	20.4058	5.79786	0.00110124	19.5735	5.45844	-0.00261784	0	0	0	-9.47e-06	43.1	319.125	297.033	71.8911	62.4422	13	0.0532787	0.0051928	4.42997	247.066	1	0	0	1
bun	Sherbro	Western Africa	extinct	6a	135000	2180.29	0	detailed	2813.08	5	0.00570944	0.631297	5	0	0	0.73881	0	0	0	2.66292	3.1	401.835	13.0139	24.284	0.212273	41.8562	5.99234	0	39.5157	5.62657	-0.00354701	0	0	0	0	39.1	248.667	299.673	91.0755	95.7379	10.3333	0.0615376	0.0185475	4.48074	273.541	1	0	0	1
buo	Terei	Oceania	not endangered	5	26500	1070.01	1	basic	968.238	4	0.0315108	0.811408	11	1	0.0909091	0.749579	0	0	1	2.01	4	1928.29	16.8406	9.377	0.136835	24.8305	10.7991	0.775	23.7214	10.4632	0.775	0	0	0	0	47.8	366	299.486	45.7616	21.4944	7.5	0.085356	0	6.32885	528.436	1	0	0	1
bup	Busoa	South-Eastern Asia	shifting	7	2300	13.2776	1	little or none	40.9456	2	0.0765349	0.993171	6	4	0.666667	0.524939	0	0	0	3.23872	7.6	3122.36	16.5116	40.073	0.376559	173.224	14.1895	0.723684	166.617	13.6766	0.723684	0	0	0.00157895	0.00157895	45.6	302	300.156	57.3061	56.4733	6	0.111111	0.0418917	5.39711	152.541	1	0	1	0
buq	Brem	Oceania	not endangered	6a	1190	31.3013	0	little or none	106.162	3	0.0610814	0.755161	49	19	0.387755	0.660471	0	0	1	2.01	4	1928.29	16.8406	9.377	0.0488269	51.8628	11.3295	0.92	49.5846	11.0239	0.92	0	0	0	0	47.8	366	299.107	36.417	32.2226	2	0.016067	0.00833014	6.39246	1746.35	1	0	0	1
bus	Bokobaru	Western Africa	not endangered	5	62000	2048.96	0	little or none	4330.05	5	0.0148271	0.137873	7	0	0	0.150237	0	0	0.00222031	3.06269	5.19467	2289.67	13.6884	34.1165	0.18363	27.335	6.32098	0.00689655	26.3009	5.98677	0.00689655	0.248333	0.23273	0	-1.53e-05	41.9062	192.833	299.592	167.248	90.9622	7	0.0482759	0	4.39853	209.185	1	0	0	0.99778
but	Bungain	Oceania	shifting	7	3600	160.246	0	little or none	172.585	8	0.113588	0.276557	16	7	0.4375	0	0	0	1	2.01	4	1928.29	16.8406	9.377	0.140011	41.7879	10.4609	0.542857	39.9525	10.1085	0.542857	0	0	0	0	47.8	366	298.863	17.319	24.7019	4	0.03782	0.00562763	5.36568	753.12	1	0	0	1
buu	Budu	Africa	not endangered	5	180000	4415.09	0	detailed	6292.56	7	0.0134015	0.616491	9	0	0	0.576997	0	0	1	2.00682	5.4	334.022	16.624	21.58	0.253631	46.2983	6.97526	0	44.9087	6.60059	0	0	0	0	0	42.2	315.25	297.243	58.8423	35.9653	10.2	0.0446717	0	4.66658	387.779	1	0	0	0
buv	Bun	Oceania	shifting	6a	480	80.2114	0	little or none	50.219	1	0.0386893	0	27	2	0.0740741	0	0	0	1	2.01	4	1928.29	16.8406	9.377	0.00239319	5.8032	3	0	5.56941	2.875	0	0	0	0	0	47.8	366	299.295	21.2463	37.3555	4	0.039604	0	6.17794	1605.97	1	0	0	1
buw	Bubi	Africa	threatened	6a	5000	965.297	0	detailed	691.119	3	0.026651	0.575383	5	0	0	0.715809	0	0	0	3.0134	7.6	9258.88	18.264	71.578	0.215851	6.76033	3.55817	0	6.5419	3.39818	0	0	0	0	0	39.3	312.5	297.711	97.3361	65.6288	12	0.0646634	0.0246469	4.97623	416.222	1	0	0	0
bux	Boghom	Western Africa	not endangered	6a	50000	456.188	0	basic	675.065	5	0.0443404	0.110629	17	3	0.176471	0	0	0	0	3.06	5.2	2292.45	13.6809	34.109	0.296139	82.3701	13.7604	0.821429	79.2545	13.284	0.821429	0.0171429	0.00694196	0	0	41.9	182	299.384	191.384	102.396	3.5	0.0252081	0	5.33958	1071.03	1	0	0	1
buy	Bullom So	Western Africa	moribund	5	8350	68.9724	0	detailed	279.565	2	0.0285103	0.994219	7	2	0.285714	0.608232	0	0	0	2.62197	2.93643	432.063	13.2351	24.3971	0.276218	139.162	7.99059	0	132.866	7.5518	0	0	0	0	0	38.9146	227	300.858	147.179	117.597	10.5	0.0596821	0.00667555	4.86831	337.494	1	0	0	0.890952
buz	Bukwen	Western Africa	threatened	6a	1000	17.1126	0	little or none	28.9195	4	0.157319	0.2305	40	13	0.325	0.281957	0	0	0	3.06	5.2	2292.45	13.6809	34.109	0.159712	34.6147	5.02003	0	33.2368	4.32753	-0.0723077	0	0	0	0	41.9	237	298.719	114.973	81.9659	26	0.142857	0.0272324	5.43972	882.724	1	0	0	1
bva	Barain	Africa	shifting	6a	4100	864.213	0	detailed	3749.83	5	0.0201166	0.0347106	6	3	0.5	0.0333968	0	0	1	2.23203	1.9	863.761	15.7381	16.163	0.191496	4.69441	8.21889	0.241019	4.53979	7.83813	0.241019	0.411592	0.37711	0	0	41.1	138.5	301.402	242.122	120.307	8.25	0.0803405	0	3.3846	102.618	1	1	0	0
bvb	Bube	Africa	moribund	6b	51000	282.979	1	basic	1566.54	1	0.00540763	0	1	0	0	0	0	0	0	2.19	5.5	17288.9	16.7167	46.109	0.335716	211.888	8.14615	0	202.029	7.60701	-0.000286	0	0	0.012093	0.00936434	49.2	315	295.631	82.7305	56.3079	19	0.104971	0.0227707	6.1552	490.678	1	0	0	0
bvc	Baelelea	Oceania	not endangered	6a	8800	242.63	1	little or none	176.906	3	0.0447555	0.927806	10	1	0.1	0.851094	0	0	0	9.41694	5.1	1329.96	17.4262	17.518	0.145138	43.2291	8.22875	0.173333	40.9403	7.81779	0.167179	0	0	0	0	42.1	366	299.276	35.6535	19.9158	0	0	0.0557866	5.97798	471.679	1	0	0	1
bvd	Baeggu	Oceania	not endangered	6a	5900	169.183	1	little or none	116.238	3	0.0639581	0.927905	10	1	0.1	0.85983	0	0	0	9.41694	5.1	1329.96	17.4262	17.518	0.125983	30.0453	7.13569	0.12	28.4546	6.79887	0.118974	0	0	0	0	42.1	366	298.632	32.2809	19.3643	0	0	0.0520607	5.97798	471.679	1	0	0	1
bvf	Boor	Africa	moribund	7	100	4.69632	0	little or none	29.4841	3	0.150294	0.441745	11	4	0.363636	0.205144	0	0	1	2.23203	1.9	863.761	15.7381	16.163	0.148003	23.5497	7.37596	0.04	22.708	6.98746	0.04	0.71	0.66375	0	0	41.1	136	301.039	234.052	117.743	9	0.0782609	0.00230227	3.50655	109.731	1	1	0	0
bvg	Bonkeng	Africa	threatened	6a	3000	23.3144	0	little or none	298.31	4	0.0478266	0.462818	14	5	0.357143	0.805582	0	0	0	2.76802	5.3	1286.52	16.6852	41.84	0.307011	102.416	8.29343	0	96.3613	7.5028	-0.0479487	0	0	0	0	43.1	289	299.41	82.6222	66.972	63	0.207921	0.0649921	6.09296	917.543	1	0	0	1
bvh	Bure	Western Africa	nearly extinct	8b	20	0.182483	0	basic	45.5636	2	0.0765133	0.0691477	17	6	0.352941	0.0357059	0	0	0	3.06	5.2	2292.45	13.6809	34.109	0.291056	90.2407	15.5309	0.986667	87.0604	15.0477	0.986667	0	-0.00166667	0	0	41.9	134	299.349	240.011	117.403	5	0.0381679	2.7e-07	4.88929	457.168	1	0	0	1
bvi	Belanda Viri	Africa	not endangered	5	16000	1282.34	0	basic	2467.58	7	0.0231082	0.772094	6	0	0	0.283052	0	0	NA	1.22005	4.8	1124.14	16.3936	10.598	0.185252	7.6418	6.17901	0.0004	7.34836	5.85545	0.0004	0.4793	0.449331	0	0	46.3	212.25	299.589	138.629	92.549	6.8	0.0542814	0	3.9575	148.683	1	1	0	1
bvj	Baan	Western Africa	shifting	6a	5000	4.24843	0	basic	68.3961	5	0.147839	0.12325	18	1	0.0555556	0.309479	0	0	0	3.06	5.2	2292.45	13.6809	34.109	0.491859	3594.72	14.7483	0	3466.85	13.9715	0	0	0	0	0	41.9	296	299.852	87.7232	62.7134	8	0.0470588	0.0638931	4.26382	269.679	1	0	0	1
bvk	Bukat	South-Eastern Asia	threatened	6a	400	54.2645	0	little or none	3289.73	6	0.0150186	0.138043	6	1	0.166667	0.138043	0	0	0	3.30653	7.68039	3338.62	16.6218	40.3937	0	8.77763	1.15246	0.0655882	8.38024	1.07932	0.0571493	0	0	0	0	45.4392	366	297.791	29.3229	18.4195	32	0.147465	0.0535616	5.67536	627.961	1	0	1	0.0365403
bvm	Bamunka	Africa	not endangered	5	31000	128.226	0	basic	96.9664	7	0.149602	0.976003	39	3	0.0769231	0.830611	0	0	0	2.76802	5.3	1286.52	16.6852	41.84	0.223185	272.447	10.94	0.16	261.672	10.2313	0.132308	0	0	0	0	43.1	289	295.994	129.702	76.0326	53	0.197761	0.00732103	5.82976	1108.04	1	0	0	1
bvn	Buna	Oceania	shifting	6a	750	65.9397	0	little or none	325.674	2	0.0240208	0.495253	26	10	0.384615	0.662066	0	0	1	2.01	4	1928.29	16.8406	9.377	0.0495718	5.8032	8.58964	0.509091	5.56941	8.33801	0.509091	0	0	0	0	47.8	366	299.759	20.1335	35.714	2	0.0206186	0.00446681	5.36568	753.12	1	0	0	1
bvo	Bolgo	Africa	not endangered	6a	1800	352.516	0	basic	4944.31	6	0.0198736	0.0425376	7	2	0.285714	0.0587888	0	0	1	2.23203	1.9	863.761	15.7381	16.163	0.191576	4.69441	7.10213	0.0242051	4.53979	6.72854	0.0242051	0.598564	0.560455	0	0	41.1	141	301.055	235.076	120.725	9.5	0.0952441	0	3.98546	152.246	1	1	0	0
bvq	Birri	Africa	shifting	7	200	63.0649	0	basic	14932.7	1	0.00208337	0	4	1	0.25	0.0552886	0	0	0.150632	1.37761	4.32927	685.309	16.028	17.06	0.153211	3.8157	3.17336	0.000331	3.68781	3.00272	-0.000163	0.0744536	0.0698034	0	0	47.6229	233.125	298.308	108.433	69.4715	15	0.0961538	0	3.98727	139.907	1	0.381779	0	0.381779
bvr	Burarra	Australia and New Zealand	shifting	5	1070	37254.3	0	basic	4056.73	7	0.0197826	0.577314	9	6	0.666667	0.435433	0	0	0	5.08313	12.4	52022.1	25.0324	4.375	0.128888	0.0370143	1.16412	0	0.0345489	1.09223	0	0	0	0	0	32.8	162	300.261	194.951	112.704	6.33333	0.0719193	0.00471495	4.54475	185.822	1	0	0	1
bvt	Bati (Indonesia)	South-Eastern Asia	shifting	6b	3500	160.912	0	little or none	104.135	1	0.0259119	0	4	2	0.5	0.331058	0	0	0	3.23872	7.6	3122.36	16.5116	40.073	0.140794	21.751	9.01814	0.293333	20.9754	8.58034	0.293333	0	0	0	0	45.6	366	300.098	64.6406	26.4703	5	0.0806452	0.0280476	6.05712	610.674	1	0	1	0
bvv	Avane	South America	extinct	10	0	0	0	little or none	7949.94	0	0	0	4	3	0.75	0.72018	0	0	1	3.98357	8.30339	11077.9	20.9653	29.596	0.0436423	3.00206	1.32142	0.000755	2.89374	1.2378	-0.00213837	0	0	0	0	42.6934	286	299.959	94.1948	69.6588	10.1667	0.0455601	0.114583	5.10728	1131.24	1	0	0	0
bvw	Boga	Western Africa	not endangered	6a	10000	78.6537	0	little or none	189.922	2	0.0359182	0.63845	21	5	0.238095	0	0	0	0	3.06	5.2	2292.45	13.6809	34.109	0.25403	93.3687	15.823	0.845714	89.7829	15.2144	0.845714	0.0385714	0.0229464	0	0	41.9	124	298.863	221.26	114.811	3	0.0243902	0	5.21492	496.977	1	0	0	1
bvx	Dibole	Africa	shifting	6b	4000	267.393	0	basic	3925.63	4	0.0133001	0.789745	4	0	0	0.741363	0	0	0	4.28934	6.1	2812.44	17.9035	34.858	0.000275	16.9492	1.06344	0	16.8946	1.02695	-0.000235	0.0158599	0.0148686	0	0	46.5	363.5	298.255	60.1118	32.0765	9.75	0.0534237	2.23e-05	3.14783	90.9483	1	0	0	0
bvz	Bauzi	South-Eastern Asia	not endangered	5	1500	1228.71	0	detailed	8408.71	17	0.0254062	0.736765	12	4	0.333333	0.0569731	0	0	0	3.23872	7.6	3122.36	16.5116	40.073	0	1.3361	3.5528	0.461183	1.30877	3.54544	0.460728	0	0	0	0	45.6	366	299.01	37.1843	10.9305	1	0.0126582	0.000379	5.54453	573.893	1	0	1	0
bwa	Bwatoo	Oceania	shifting	7	150	26.0052	0	basic	20.9352	3	0.0756292	0.161085	10	7	0.7	0.662287	0	0	1	5.50028	10.9	41283	20.4982	32.896	0.28099	5.76808	7.69138	0.335402	5.45008	7.24093	0.303996	0	0	0	0	29.4	347	296.423	230.118	48.7884	4	0.156923	0.0193704	5.40596	232.174	1	0	0	0
bwb	Namosi-Naitasiri-Serua	Oceania	not endangered	6a	1630	62.5302	1	little or none	29.7974	0	0	0	3	0	0	0.822856	0	0	0	4.49848	9.6	3729.93	17.0836	26.061	0.188421	26.0674	10.7637	0.675789	24.5874	10.3818	0.675789	0	0	0	0	39.3	365	298.108	158.782	41.3693	1.5	0.069794	0.0456567	5.94103	221.555	1	0	0	1
bwc	Bwile	Africa	threatened	6a	32000	594.353	0	little or none	14052.1	3	0.00438103	0.359867	3	0	0	0.631868	0	0	0.906619	1.93528	5.51206	441.917	16.7078	21.8836	0.168863	53.3019	5.39778	7.03e-05	52.5502	5.08233	-0.0046289	0.0454482	0.043304	0	0	43.3019	210.2	294.921	111.19	90.7288	7	0.0372749	0.021708	5.77505	675.103	1	0	0	0.0933807
bwd	Bwaidoka	Oceania	not endangered	5	6500	151.89	1	basic	167.549	2	0.0268915	0.836403	16	2	0.125	0.84504	0	0	1	2.01	4	1928.29	16.8406	9.377	0.0713157	72.1752	8.09435	0.293333	69.1704	7.77929	0.293333	0	0	0	0	47.8	365	298.342	87.3582	18.2032	9	0.0635083	0.0083052	6.0954	678.309	1	0	0	1
bwe	Bwe Karen	South-Eastern Asia	threatened	6b	17200	369.484	0	basic	971.397	11	0.0499946	0.158414	13	1	0.0769231	0	0	0	1	0.78744	4.1	979.052	16.7598	11.096	0.220835	37.2993	7.00548	0.0687179	34.58	6.5952	0.0658777	0	0	0	0	33.3	224	297.153	266.254	86.7179	31	0.162304	0.010084	6.00144	854.303	0	0	0	0
bwf	Boselewa	Oceania	shifting	6b	610	15.1708	1	little or none	17.8984	2	0.10337	0.800392	13	0	0	0.864402	0	0	1	2.01	4	1928.29	16.8406	9.377	0.059715	29.7584	10.02	0.86	28.5388	9.8325	0.86	0	0	0	0	47.8	365	299.057	75.4004	19.7741	7	0.0630631	0.005981	6.0954	678.309	1	0	0	1
bwg	Barwe	Africa	threatened	6a	17000	682.71	0	basic	2207.38	4	0.0161797	0.873964	4	0	0	0.873964	1	1	0	5.3793	3.44712	501.324	16.8284	28.0471	0.0957052	28.6242	6.31136	0	28.0198	5.91878	-0.0169231	0.527065	0.501868	0	0	44.1025	199.667	294.464	290.292	105.064	11.25	0.0576285	5.19e-05	5.74035	811.561	1	0	0	0.0602741
bwi	Baniwa do Icana	South America	shifting	8a	610	1453	0	detailed	10667.2	8	0.00904741	0.0012322	3	2	0.666667	0.267132	0	0	1	4.28866	8.2719	13273.7	20.9971	30.8331	0	0.269199	0.33526	0.00203704	0.259213	0.334292	0.0019943	0	0	0	0	40.6238	365.714	299.667	53.5871	34.5472	10.5	0.0430287	0.118832	3.3035	296.219	1	0	0	0
bwj	L√°√° L√°√° Bwamu	Western Africa	not endangered	5	69200	1032.11	0	detailed	571.746	3	0.0268415	0.29078	9	0	0	0.342116	0	0	1	4.47876	1.4	647.836	15.2776	24.043	0.2418	64.7017	12.3805	0.745	61.9997	11.9549	0.745	0	0	0	0	39.85	170	301.072	206.125	113.613	5	0.0396825	9.57e-06	3.99914	127.072	1	0	0	0
bwk	Bauwaki	Oceania	not endangered	6a	520	60.5865	0	little or none	1497.45	7	0.0396603	0.225537	15	2	0.133333	0.396322	0	0	1	2.01	4	1928.29	16.8406	9.377	0.039053	8.5891	3.46014	0.0908475	8.23231	3.31905	0.0908475	0	0	0	0	47.8	366	295.44	87.9613	22.8312	7	0.0463576	0	6.85883	1126.68	1	0	0	1
bwl	Bwela	Africa	not endangered	6a	8400	589.145	0	basic	13435.8	0	0	0	6	0	0	0.585235	0	0	1	2.00682	5.4	334.022	16.624	21.58	0.237109	13.6524	4.55643	0	13.2507	4.29281	-0.00589744	0	0	0	0	42.2	341.833	297.038	39.2056	34.1054	9	0.06	0.000893	4.13337	208.189	1	0	0	0
bwm	Biwat	Oceania	shifting	6a	3040	440.597	0	basic	115.126	1	0.0250654	0	30	4	0.133333	0	0	0	1	2.01	4	1928.29	16.8406	9.377	0.00853318	5.8032	6.48	0.497143	5.56941	6.355	0.497143	0	0	0	0	47.8	366	299.434	19.4784	37.2633	4	0.039604	5.8e-07	6.17794	1605.97	1	0	0	1
bwn	Wunai Bunu	Asia	shifting	7	5800	30.513	0	little or none	721.211	3	0.00975991	0.250985	6	2	0.333333	0.156023	0	0	1	3.66	7.3	4550.45	19.5756	41.757	0.139898	116.625	9.39252	0.246897	109.14	8.89686	0.245093	0.0617241	0.0577802	0	0	42.7	346.5	287.979	766.282	53.8676	12.75	0.109364	0.0780009	5.75877	416.614	1	0	0	0
bwo	Boro (Ethiopia)	Africa	shifting	4	37500	2662.2	0	detailed	2970.28	4	0.0105446	0.514147	3	0	0	0.664078	0	0	0	5.07306	2.3	341.554	17.9179	13.877	0.206913	20.891	6.2357	0.216134	20.1108	5.98521	0.215436	0.0159664	0.0149685	0	0	32.4	188.75	295.932	182.858	105.641	5.75	0.0519551	0.070576	5.80004	940.95	1	0	0	1
bwp	Mandobo Bawah	South-Eastern Asia	threatened	6b	20000	3655.44	0	little or none	6018.17	10	0.0242448	0.186267	9	3	0.333333	0.168317	0	0	0.0236648	3.20965	7.51481	3094.11	16.5194	39.3466	0	5.41192	1.61923	0.107869	5.32608	1.59202	0.107869	0	0	0	0	45.6521	315	299.879	92.5384	28.7837	2	0.0298507	0.034979	4.17968	1158.07	1	0	0.976335	0.0236648
bwq	Southern Bobo Madar√©	Western Africa	not endangered	5	160000	1100.49	0	detailed	8224.82	8	0.0178423	0.349312	5	2	0.4	0.704587	0	0	1	4.47876	1.4	647.836	15.2776	24.043	0.221114	160.304	14.1542	0.884771	154.938	13.7049	0.884771	0.000765	0.000327	0.0100306	0.00959021	39.85	152.5	300.885	201.822	111.05	2	0.0162602	0	4.25372	165.578	1	0	0	0
bwr	Bura-Pabir	Western Africa	threatened	7	250000	2491.69	0	detailed	5224.47	14	0.0442596	0.458072	14	1	0.0714286	0.458072	0	0	0	3.06	5.2	2292.45	13.6809	34.109	0.26774	98.4657	14.6	0.899713	95.0674	14.0708	0.899286	0.0255024	0.00666268	0	-2.55e-05	41.9	122.75	299.419	244.341	120.627	1	0.00826446	0.00219822	4.96377	388.924	1	0	0	1
bws	Bomboma	Africa	not endangered	6a	23000	437.007	0	detailed	2032.13	8	0.044441	0.655077	13	1	0.0769231	0.535886	0	0	1	2.00682	5.4	334.022	16.624	21.58	0.156505	55.6337	6.31456	0	53.8782	5.9824	0	0	0	0	0	42.2	328.25	298.044	59.6805	37.3109	7.66667	0.0413756	0.0160694	3.58787	119.387	1	0	0	0
bwt	Bafaw-Balong	Africa	not endangered	6a	8400	35.623	0	detailed	1155.42	10	0.0332347	0.755804	17	8	0.470588	0.711512	0	0	0	2.76802	5.3	1286.52	16.6852	41.84	0.311827	171.197	9.69345	0	164.049	8.88466	-0.0425874	0	0	0	0	43.1	299.5	299.124	79.5569	67.3262	47	0.157967	0.0556564	5.61911	735.179	1	0	0	1
bwu	Buli (Ghana)	Western Africa	not endangered	5	150000	2056.97	0	detailed	2238.51	5	0.0207489	0.68743	7	1	0.142857	0.621701	0	0	0	5.94171	6.7	1299.34	15.5941	32.155	0.234876	59.8825	9.50918	0.137582	57.3316	8.96387	0.137582	0.40033	0.370982	0	0	41.2	168	301.626	209.504	100.163	7	0.0514706	0	4.23427	187.972	1	0	0	1
bww	Bwa	Africa	not endangered	6a	200000	11213.3	0	basic	34015.9	11	0.0063097	0.591274	3	0	0	0.111989	0	0	1	2.00682	5.4	334.022	16.624	21.58	0.128171	14.8663	4.96717	0	14.4196	4.72089	0	0	0	0	0	42.2	300	297.058	42.2849	42.4114	10.25	0.0494456	0.0156592	4.04278	153.174	1	0	0	0
bwx	Bu-Nao Bunu	Asia	shifting	6b	258000	2442.95	0	basic	9368.92	19	0.00782126	0.10393	4	0	0	0.98651	0	0	1	3.66	7.3	4550.45	19.5756	41.757	0.211571	93.3505	9.79662	0.144783	87.0115	9.11693	0.120677	0.129293	0.122945	0.00315217	0.00315217	42.7	325	291.94	632.336	73.4875	16.3571	0.107612	0.062087	5.66236	650.405	1	0	0	0
bwy	Cwi Bwamu	Western Africa	not endangered	6a	24000	377.862	0	little or none	419.775	3	0.0336359	0.663498	12	0	0	0.429586	0	0	1	4.47876	1.4	647.836	15.2776	24.043	0.228795	61.8658	11.3044	0.630588	59.7471	10.9256	0.630588	0	0	0	0	39.85	170	301.071	200.479	110.959	5	0.0396825	0.0119569	3.74457	88.566	1	0	0	0
bwz	Bwisi	Africa	shifting	6a	4250	1045.4	0	basic	1423.9	2	0.00693683	0.601746	4	0	0	0.800407	0	0	0	3.75478	6.72842	5513.16	18.0545	50.2418	0.132414	3.51483	3.59408	0	3.13435	3.40791	-0.00335664	0	0	0	0	43.4836	265	298.083	140.225	78.6169	12	0.0689655	0.00890116	5.42212	427.169	1	0	0	0
bxa	Bauro	Oceania	not endangered	5	4980	505.438	1	basic	1413.81	2	0.00899282	0.605494	4	1	0.25	0.872202	0	0	0	9.41694	5.1	1329.96	17.4262	17.518	0.220362	10.3265	7.591	0.339592	9.92143	7.23876	0.334945	0	0	0	0	42.1	366	298.435	27.7518	15.3774	3	0.0753968	0	5.65377	262.231	1	0	0	1
bxb	Belanda Bor	Africa	shifting	5	8000	1294.2	0	detailed	6267.28	3	0.00794915	0.657249	0	0	0	0	0	0	NA	1.22005	4.8	1124.14	16.3936	10.598	0.169891	6.615	6.27643	0	6.36823	5.91061	-0.000157	0.484567	0.454326	0	0	46.3	204.5	299.654	135.044	83.5983	9.5	0.0687025	0	4.04123	165.679	1	1	0	1
bxc	Molengue	Africa	threatened	7	1000	20.8697	0	little or none	536.844	5	0.0352769	0.129299	6	2	0.333333	0.147953	0	0	0	2.19	5.5	17288.9	16.7167	46.109	0.256972	54.9311	6.92377	0	52.1968	6.56382	0	0	0	0	0	49.2	365	298.678	85.7316	63.8687	19	0.0822511	0.0632938	5.63694	546.521	1	0	0	0
bxd	Pela	Asia	threatened	7	400	4.1531	0	detailed	70.2183	3	0.0700042	0.823722	8	1	0.125	0.0224986	0	0	1	3.66	7.3	4550.45	19.5756	41.757	0.23114	200.2	9.23474	0.19	189.541	8.82507	0.186923	0	0	0	0	42.7	276	292.546	424.404	91.5639	31	0.130802	0.0714318	6.60538	1525.95	1	0	0	0
bxe	Ongota	Africa	nearly extinct	8b	10	0.161398	0	basic	11.1037	2	0.156342	0.737357	10	1	0.1	0.335105	0	0	0	5.07306	2.3	341.554	17.9179	13.877	0.210414	113.738	7.02883	0.1	109.455	6.68015	0.1	0.225	0.209375	0	0	32.4	199	299.571	116.974	44.9699	10	0.0714286	0	6.5168	1325.46	1	0	0	1
bxf	Bilur	Oceania	not endangered	6a	4180	128.019	0	little or none	19.1627	1	0.0462112	0	15	4	0.266667	0.568443	0	0	1	2.01	4	1928.29	16.8406	9.377	0.128541	32.6513	8.36652	0.505882	31.2162	8.10188	0.504334	0	0	0	0	47.8	366	299.706	23.4702	20.3265	4	0.027972	0.0162463	6.58685	607.921	1	0	0	1
bxg	Bangala	Africa	not endangered	3	0	0	0	basic	498595	20	0.00452127	0.771873	7	0	0	0.50742	0	0	1	2.00682	5.4	334.022	16.624	21.58	0.127417	26.6096	4.64285	0.00291652	25.81	4.38967	0.0016649	0.0085218	0.00804071	4.78e-05	4.36e-05	42.2	323.708	297.241	57.7578	39.4097	10.4898	0.0518406	0	4.27546	217.454	1	0	0	4.71e-13
bxh	Buhutu	Oceania	not endangered	5	1350	93.5748	0	basic	862.836	3	0.0161269	0.804252	19	3	0.157895	0	0	0	1	2.01	4	1928.29	16.8406	9.377	0.0430169	14.2126	5.96378	0.184	13.5947	5.73404	0.184	0	0	0	0	47.8	229	298.452	112.396	25.3276	5.5	0.0404141	0.0372677	6.13413	724.418	1	0	0	1
bxi	Pirlatapa	Australia and New Zealand	extinct	10	0	0	0	little or none	34452.3	5	0.00606279	0	1	0	0	0	0	0	0	5.08313	12.4	52022.1	25.0324	4.375	0.121126	0.00285591	1.40745	2.9e-05	0.0026652	1.31968	2.9e-05	0.164931	0.154621	0	0	32.8	26.5	294.044	656.836	30.9262	1	0.0285011	0	4.18203	214.927	1	0	0	1
bxj	Bayungu	Australia and New Zealand	nearly extinct	8b	6	1467.62	0	basic	11726.3	3	0.00577171	2.19e-07	2	1	0.5	2.57e-07	0	0	0	5.08313	12.4	52022.1	25.0324	4.375	0.275746	0.00584536	4.99258	0.00168514	0.00545564	4.68106	0.00168514	0.718537	0.673571	0	0	32.8	29.5	297.601	508.115	78.7754	0.5	0.00925926	0.00126748	4.34716	139.621	1	0	0	1
bxk	Bukusu	Africa	not endangered	4	1433000	2578.12	0	detailed	2964.5	12	0.0350661	0.863879	15	0	0	0.874591	0	0	0	5.46399	6.1	951.688	18.3722	19.2	0.596913	720.028	21.5201	0.969915	692.497	20.4845	0.943353	0.000427	0.000385	0	0	44.2	255.5	292.906	76.9941	47.2822	11.3333	0.0471937	0.0188194	6.39796	1548.25	1	0	0	1
bxl	Jalkunan	Western Africa	shifting	7	500	6.67388	0	detailed	5.09624	1	0.119051	0	17	2	0.117647	0	0	0	1	4.47876	1.4	647.836	15.2776	24.043	0.272135	77.305	13.0761	1	74.361	12.5839	1	0	-0.028125	0	0	39.85	171	300.273	116.1	101.585	5	0.0373134	0	4.1335	146.391	1	0	0	0
bxm	Mongolia Buriat	Asia	threatened	6a	45100	128258	0	detailed	90640	7	0.00160997	0.103168	2	0	0	0	0	0	1	4.68372	9.50529	2757.05	17.119	32.6171	0.0509115	0.422634	3.52785	0.22412	0.389801	3.3695	0.221389	0.217058	0.198469	0	-2.22e-06	33.4012	114.667	271.686	1410.86	116.237	2.58333	0.0385545	0	5.83031	848.394	0.0197913	0	0	0
bxn	Burduna	Australia and New Zealand	extinct	10	3	147.71	0	basic	5181.91	3	0.0108867	1.29e-06	3	2	0.666667	1.29e-06	0	0	0	5.08313	12.4	52022.1	25.0324	4.375	0.248884	0.0216827	4.82114	0	0.0202382	4.51982	0	0.747418	0.700704	0	0	32.8	29.5	298.583	527.973	84.8617	1	0.0166667	1.35e-06	4.54851	204.714	1	0	0	1
bxp	Bebil	Africa	not endangered	6a	6000	419.535	0	little or none	1370.38	6	0.0336362	0.334634	9	1	0.111111	0.425526	0	0	0	2.76802	5.3	1286.52	16.6852	41.84	0.20129	16.5878	6.01188	0.00301887	15.9939	5.72029	0.00203193	0	0	0	0	43.1	272	296.728	67.4807	67.3552	12	0.0527899	0.0394133	4.2587	208.499	1	0	0	1
bxq	Beele	Western Africa	shifting	6b	120	1.07174	0	basic	103.575	2	0.0448527	0	17	8	0.470588	0	0	0	0	3.06	5.2	2292.45	13.6809	34.109	0.211733	83.4382	14.0595	1	80.4976	13.6808	1	0	0	0	0	41.9	134	299.422	227.545	111.894	5	0.0381679	0	5.17357	672.598	1	0	0	1
bxr	Russia Buriat	Asia	shifting	5	219000	47713.5	0	detailed	114297	3	0.000491	0.0715197	3	0	0	0.00235788	0	0	1	3.82044	11.4996	11086	18.6971	20.5637	0.115881	5.59918	3.86672	0.106843	5.20459	3.63536	0.1026	0.052317	0.0472133	0.00355379	0.00329982	35.3995	129.5	270.836	1408.83	101.746	2.1	0.0319414	0.0563203	5.81888	886.736	0.99978	0	0	0
bxs	Busam	Africa	threatened	6b	1490	13.214	0	little or none	65.6007	5	0.13399	0.551792	43	12	0.27907	0.746979	0	0	0	2.76802	5.3	1286.52	16.6852	41.84	0.240218	80.899	9.37498	0	75.2991	8.85154	0	0	0	0	0	43.1	289	297.788	96.6072	74.8885	47	0.166667	0.0117431	5.9251	1106.72	1	0	0	1
bxu	China Buriat	Asia	threatened	7	65000	39088.5	0	basic	54160.3	6	0.00349685	0.101857	0	0	0	0	0	0	1	3.66124	7.31201	4564.78	19.5715	41.6981	0.136389	6.54664	5.62436	0.0957593	6.06167	5.31273	0.0951368	0.549218	0.511052	0.00694444	0.00687654	42.6746	103	272.623	1617.35	116.519	2	0.032002	0	4.87214	246.605	0.999182	0	0	0
bxw	Bankagooma	Western Africa	shifting	6a	6000	75.8739	0	basic	162.134	2	0.0294742	0.825627	8	1	0.125	0.659552	0	0	0	3.52218	2	686.173	15.2298	30.506	0.245006	47.5735	13.1314	0.88	46.0002	12.7548	0.88	0.03	0.014375	0	0	37.9	168	300.702	219.921	111.844	1	0.00830233	0	3.98141	130.738	1	0	0	0
bxz	Binahari-Neme	Oceania	not endangered	6a	630	74.8691	0	little or none	325.403	2	0.028812	0.905452	14	3	0.214286	0.37826	0	0	1	2.01	4	1928.29	16.8406	9.377	0.0458197	7.77779	6.03971	0.328571	7.41474	5.86848	0.328571	0	0	0	0	47.8	365.5	298.386	113.25	19.3192	6	0.046327	0	6.85883	1126.68	1	0	0	1
bya	Batak	South-Eastern Asia	shifting	7	200	3.01398	0	little or none	1213.16	3	0.0191644	0.632816	5	1	0.2	0.606715	0	0	1	2.59534	9	2217.47	17.1724	16.385	0.0982008	45.6028	8.58281	0.317	44.4404	8.15963	0.302231	0	0	0	0	41.6	284	299.451	72.4353	66.2573	11	0.117021	0.0328625	5.61817	273.541	1	0	0	1
byc	Ubaghara	Western Africa	not endangered	6a	30000	66.2174	0	little or none	129.657	5	0.0888989	0.0156047	30	5	0.166667	0	0	0	0	3.06	5.2	2292.45	13.6809	34.109	0.428473	202.827	10.6791	0	195.047	9.83563	-0.0332308	0	0	0	0	41.9	296	299.91	100.091	66.4639	7.5	0.0447415	0.0670693	4.6714	370.452	1	0	0	1
byd	Benyadu'	South-Eastern Asia	not endangered	6a	54000	1130.51	0	basic	2790.93	5	0.0161569	0.0731852	6	1	0.166667	0.0689085	0	0	0	3.23872	7.6	3122.36	16.5116	40.073	0.113306	45.7114	12.336	0.876	43.5075	11.921	0.865399	0	0	0	0	45.6	366	299.617	40.6563	24.265	29.25	0.15174	0.0136148	4.6255	213.983	1	0	1	0
bye	Pouye	Oceania	shifting	5	960	95.8126	0	basic	138.433	2	0.038412	0.961862	46	8	0.173913	0.798248	0	0	1	2.01	4	1928.29	16.8406	9.377	0.0371953	13.446	2	0	12.8391	1.875	0	0	0	0	0	47.8	366	299.1	30.5571	25.1897	8	0.0650407	0	5.86198	798.961	1	0	0	1
byf	Bete (Yukubenic)	Western Africa	moribund	8b	50	0.516852	0	basic	16.83	3	0.170156	0.0564819	20	4	0.2	0.18661	0	0	0	3.06	5.2	2292.45	13.6809	34.109	0.161046	55.8618	8.82968	0	53.7279	8.34033	0	0	0	0	0	41.9	237	297.846	122.342	79.8107	23	0.121693	0.0602529	5.43972	882.724	1	0	0	1
byg	Baygo	Arab	extinct	9	850	2760.81	0	little or none	387013	0	0	0	0	0	0	0	0	0	0	2.342	4.96877	3406.01	17.6758	22.1196	0.110355	0.559756	1.31904	0	0.537269	1.26064	-1.98e-06	4.19e-05	3.93e-05	0	0	31.4495	0.9	296.641	631.066	68.2041	1.74359	0.127558	0	4.56142	249.001	1	1	0	0.490213
byh	Bujhyal	Southern Asia	threatened	7	21700	86.8178	0	detailed	298.162	5	0.059958	0.200372	19	10	0.526316	0	0	0	0	3.70359	3.3	592.401	17.2686	15.856	0.287433	186.5	15.114	0.585455	174.412	14.3412	0.568951	0	0	0	0	37.15	176	294.242	510.364	109.39	26	0.158537	0.112962	7.1082	4507.75	0	0	0	0
byi	Buyu	Africa	not endangered	6a	10000	260.385	0	basic	10866.2	6	0.0110335	0.803732	5	0	0	0.739938	0	0	1	2.00682	5.4	334.022	16.624	21.58	0.281531	38.0858	5.80496	0.00901408	37.232	5.44975	-0.00116288	0.00424883	0.00398181	0	0	42.2	249.5	295.679	51.8291	65.0459	13.4	0.0797622	1.19e-06	5.9208	831.852	1	0	0	0
byj	Bina (Nigeria)	Western Africa	shifting	6a	7000	32.4289	0	little or none	34.9916	3	0.0965137	0.0137675	38	5	0.131579	0.133779	0	0	0	3.06	5.2	2292.45	13.6809	34.109	0.276227	138.551	14.4697	0.885714	133.417	13.9365	0.885714	0.0285714	0.0129464	0	0	41.9	154	297.401	180.541	106.072	1	0.00746269	0	5.11917	539.465	1	0	0	1
byk	Shidong Biao	Asia	not endangered	6a	80000	270.011	0	detailed	39420	2	0.00235422	1.85e-05	2	0	0	0.909329	0	0	1	3.66	7.3	4550.45	19.5756	41.757	0.316446	297.705	11.573	0.089829	281.316	10.5269	0.0204764	0.0207853	0.0206761	0.0204687	0.0197847	42.7	347	294.599	570.045	69.7765	9.75	0.0862293	0.0447085	5.51806	454.78	1	0	0	0
byl	Bayono	South-Eastern Asia	threatened	6b	100	8.87981	0	little or none	704.141	4	0.034629	0.506639	15	8	0.533333	0.112538	0	0	0	3.23872	7.6	3122.36	16.5116	40.073	0	5.14018	5.20571	0.674286	5.06101	5.20179	0.674286	0	0	0	0	45.6	365	300.202	65.5626	10.0952	1	0.00961539	0.000497	4.59868	1866.43	1	0	1	0
byn	Bilin	Africa	threatened	5	91000	3049.75	0	detailed	1449.69	2	0.0134887	0.564914	2	0	0	0.564914	0	1	NA	2.127	3.9	537.491	NA	25.972	0.141994	23.9383	10.3535	0.057931	22.1562	9.78072	0.0575066	0.522414	0.487274	0.0062069	0.0062069	NA	28	296.202	211.604	122.098	4	0.0493827	0	6.65607	1523.02	1	1	0	1
byo	Biyo	Asia	not endangered	6a	120000	2413.62	0	detailed	6431.22	10	0.0137551	0.016013	11	5	0.454545	0.0106683	0	0	0.989598	3.65638	7.28322	4515.65	19.5664	41.5752	0.298034	37.7566	8.24338	0.0328958	35.3755	7.75194	0.032183	0.186139	0.174211	0.00216216	0.00216216	42.629	281.5	291.826	378.636	83.5613	32	0.131687	0.0597209	6.19203	782.093	0.99623	0	0	0
byp	Bumaji	Western Africa	not endangered	6a	11400	72.4636	0	little or none	11.4218	3	0.213837	0.7506	29	5	0.172414	0.458086	0	0	0	3.06	5.2	2292.45	13.6809	34.109	0.252623	132.981	6.25892	0	127.88	5.93023	0	0	0	0	0	41.9	237	297.558	104.313	74.2505	23	0.121693	0.0020061	5.33324	727.787	1	0	0	1
byq	Basay	Asia	extinct	10	0	0	0	basic	1215.14	0	0	0	4	2	0.5	0.013749	0	0	0	4.22	11.09	35100	23.2068	46.39	0.188668	512.721	20.5127	0.032	477.977	19.1194	-0.00423932	0	0	0.367111	0.346489	30.4	365	293.847	468.796	32.0758	8	0.0776699	0.0250858	7.1718	910.753	1	0	0	0
byr	Baruya	Oceania	not endangered	5	6600	264.203	0	basic	669.078	4	0.0368386	0.764502	29	3	0.103448	0.750986	0	0	1	2.01	4	1928.29	16.8406	9.377	0.0227193	18.2772	5.21	0.03	17.5827	4.96	0.03	0	0	0	0	47.8	366	288.197	35.3739	37.1673	8	0.0472309	0.000454	6.95812	1916.28	1	0	0	1
bys	Burak	Western Africa	not endangered	6a	4000	27.8815	0	little or none	48.6169	4	0.145003	0.442993	38	8	0.210526	0	0	0	0	3.06	5.2	2292.45	13.6809	34.109	0.223853	265.188	16.5086	0.6	255.836	15.7843	0.6	0.08	0.070625	0	0	41.9	175	299.504	202.567	107.009	2	0.0149254	0.0241746	5.30739	707.676	1	0	0	1
byt	Berti	Arab	extinct	10	0	0	0	basic	51534.8	1	0.00102306	NA	0	0	0	0	0	0	0	2.08223	3.1	1443.09	17.7612	23.624	0.036252	3.19772	2.11677	0	3.06393	1.98925	0	0.0125352	0.0117518	7.77e-05	7.77e-05	36.1	1.33333	300.435	611.68	76.6488	1.5	0.0521828	0	4.34805	263.335	1	1	0	1
byv	Medumba	Africa	not endangered	3	210000	2190.39	0	detailed	1512.63	5	0.0310837	0.400912	16	4	0.25	0	0	0	0	2.76802	5.3	1286.52	16.6852	41.84	0.241386	70.2696	9.08395	0.00380952	66.1379	8.43034	-0.0226129	0	0	0	0	43.1	281	296.198	118.564	72.1735	32	0.115573	0.0508274	5.85862	1160.12	1	0	0	1
byw	Belhariya	Southern Asia	moribund	6b	600	0.994022	0	basic	38.8373	5	0.174224	0.105786	30	22	0.733333	0	0	0	0	3.70359	3.3	592.401	17.2686	15.856	0.270399	200.099	15.2833	0.88	186.254	14.2756	0.803077	0	0	0	0	37.15	206.5	295.509	459.652	98.1514	20.5	0.115045	0.0807133	6.08483	2185.36	0	0	0	0
byx	Qaqet	Oceania	shifting	5	6350	211.084	0	basic	1693.04	4	0.0199648	0.229748	9	2	0.222222	0.302243	0	0	1	2.01	4	1928.29	16.8406	9.377	0.122765	36.857	7.4426	0.435932	35.0777	7.23025	0.435619	0	0	0	0	47.8	366	297.778	42.9958	42.0931	3	0.0413813	0.0107583	6.58685	607.921	1	0	0	1
byz	Banaro	Oceania	shifting	5	2480	256.209	0	little or none	1809.77	4	0.0207805	0.644335	25	3	0.12	0.831654	0	0	1	2.01	4	1928.29	16.8406	9.377	0.0021926	6.42911	8.40676	0.772394	6.17208	8.28095	0.772394	0	0	0	0	47.8	366	299.215	29.9046	42.3544	4	0.0315144	5.65e-07	6.17794	1605.97	1	0	0	1
bza	Bandi	Western Africa	not endangered	5	100000	1950.25	0	basic	2224.15	7	0.026202	0.73121	9	0	0	0.745931	0	0	0	3.16104	4.09901	513.468	15.4907	32.0611	0.136511	35.0535	3.53695	0	33.2938	3.35736	-0.0041629	0	0	0	0	35.6014	280.5	298.273	91.8003	64.3204	18	0.0820672	0.0315567	4.88331	434.873	1	0	0	0.999701
bzb	Andio	South-Eastern Asia	shifting	6b	1700	35.8523	0	little or none	40.6819	1	0.0367124	0	3	2	0.666667	0.876697	0	0	0	3.23872	7.6	3122.36	16.5116	40.073	0.312549	41.8776	14.9784	1	39.9095	14.5198	1	0	0	0	0	45.6	365	300.052	44.4815	35.9844	12	0.130435	0.0437374	6.31715	593.203	1	0	1	0
bzc	Southern Betsimisaraka Malagasy	Africa	not endangered	6b	1830000	27077.5	0	basic	21896.2	3	0.00346953	0.619334	1	0	0	0	0	0	0	2.91041	6	471.959	16.8789	25.88	0.366188	85.4994	8.08155	0	82.385	7.62076	-0.000505	0.004	0.00375	0	0	41.7	351	295.302	243.793	59.1219	25.5	0.14455	0.00460552	6.24867	1255.21	1	0	0	0
bzd	Bribri	Central America	shifting	6b	11000	575.01	0	detailed	1193.64	3	0.0147943	0.000322	7	2	0.285714	0.0239832	0	0	0.00886197	6.51642	8.40798	8141.38	23.5992	44.1448	0.151147	12.3262	5.38972	0.0102128	11.7093	5.10721	0.00765957	0.0751064	0.070984	0.00680851	0.00680851	45.6151	351	293.528	65.1951	39.7772	61	0.172805	0.0406614	7.00469	1619.45	1	0	0	0
bze	Jenaama Bozo	Western Africa	not endangered	5	197000	3427.39	0	detailed	8366.91	11	0.0115156	0.363585	7	1	0.142857	0	0	1	0	3.52204	2.00098	686.664	15.2293	30.5071	0.250869	73.3388	8.97303	0.176568	70.8255	8.43321	0.164324	0.319527	0.29757	0.00118343	0.00118343	37.9012	113.5	300.712	333.606	139.662	3.28571	0.0370849	0	3.18653	92.0004	1	0	0	0.000306
bzf	Boikin	Oceania	threatened	5	31300	948.812	0	basic	2249.27	10	0.0387405	0.573529	21	8	0.380952	0	0	0	1	2.01	4	1928.29	16.8406	9.377	0.178594	31.7439	7.28666	0.334762	30.2914	7.03983	0.334542	0	0	0	0	47.8	366	299.146	21.3784	22.1668	4	0.03782	0.00445504	5.62084	608.99	1	0	0	1
bzh	Mapos Buang	Oceania	not endangered	5	10500	344.807	0	detailed	139.326	4	0.0598621	0.984116	44	12	0.272727	0.723123	0	0	1	2.01	4	1928.29	16.8406	9.377	0.112061	13.9872	7.94303	0.533333	13.4064	7.74242	0.533333	0	0	0	0	47.8	366	293.062	50.3366	18.6929	8	0.0476342	0.0582867	7.23355	1785.09	1	0	0	1
bzi	Bisu	Asia	shifting	6b	240	3.46222	0	detailed	70.6577	3	0.0681649	0.487278	17	5	0.294118	0.583166	0	0	0.808189	3.71344	7.33836	4651.32	19.9793	39.4113	0.276669	145.61	15.2272	0.74	137.27	14.5205	0.719487	0	0	0	0	42.2972	276	294.27	329.047	84.0122	32.5	0.136942	0.0283019	6.22819	654.882	0.808189	0	0	0
bzl	Boano (Sulawesi)	South-Eastern Asia	shifting	6b	2700	42.3629	0	basic	191.6	1	0.0180155	0	6	6	1	0.390192	0	0	0	3.23872	7.6	3122.36	16.5116	40.073	0.149564	81.9165	14.7394	0.771429	78.3522	14.1993	0.771429	0	0	0	0	45.6	365	300.139	23.2154	24.7369	15	0.147059	0.0139593	6.31755	482.644	1	0	1	0
bzm	Bolondo	Africa	shifting	6a	3000	66.0365	0	little or none	421.773	3	0.0296854	0.721892	8	0	0	0.54865	0	0	1	2.00682	5.4	334.022	16.624	21.58	0.187251	41.866	6.76359	0	40.5449	6.40337	0	0	0	0	0	42.2	328.25	298.046	55.4002	37.955	6.5	0.0358855	0.0132285	3.82346	111.59	1	0	0	0
bzn	Boano (Maluku)	South-Eastern Asia	shifting	6a	3240	66.9432	1	little or none	39.7672	0	0	0	7	2	0.285714	0.309468	0	0	0	3.23872	7.6	3122.36	16.5116	40.073	0.379254	48.3992	10.8976	0.491333	46.6736	10.4268	0.491077	0	0	0	0	45.6	365	300.38	60.6878	30.1855	9	0.0927835	0.0327153	6.14057	501.744	1	0	1	0
bzo	Bozaba	Africa	not endangered	6a	5500	141.48	0	little or none	781.742	5	0.0401937	0.704537	8	0	0	0.741216	0	0	1	2.00682	5.4	334.022	16.624	21.58	0.11127	53.9457	5.87391	0	52.2435	5.5686	0	0	0	0	0	42.2	354	298.228	62.1543	35.8219	10	0.052356	0.000104	3.06823	64.6157	1	0	0	0
bzp	Kemberano	South-Eastern Asia	threatened	6a	1500	369.037	0	basic	1267.01	7	0.0212092	0.742841	7	4	0.571429	0.704115	0	0	0	3.23872	7.6	3122.36	16.5116	40.073	0.0817845	5.04889	4.27117	0.316364	4.84727	4.20027	0.31627	0	0	0	0	45.6	366	300.52	46.6574	19.7751	2.5	0.0315764	0.102574	5.95148	984.535	1	0	1	0
bzq	Buli (Indonesia)	South-Eastern Asia	threatened	6a	2520	150.012	0	detailed	1062.6	2	0.00861726	0.857103	3	0	0	0.646321	0	0	0	3.23872	7.6	3122.36	16.5116	40.073	0.0564647	16.7898	7.11664	0.58375	16.2481	6.92972	0.581154	0	0	0	0	45.6	366	299.07	25.9826	25.6105	2.33333	0.0418831	0.0192759	5.83046	371.592	1	0	1	0
bzr	Biri	Australia and New Zealand	extinct	9	0	0	0	basic	72775.7	7	0.00508258	0.000112	2	0	0	0.000315	0	0	0	5.08313	12.4	52022.1	25.0324	4.375	0.169984	0.76508	4.58764	1.4e-05	0.714083	4.29993	1.4e-05	0.606838	0.56894	0.000866	0.00076	32.8	156	296.387	402.337	81.474	5	0.0524345	0.0132369	4.8584	286.776	1	0	0	1
bzu	Burmeso	South-Eastern Asia	shifting	6a	250	185.305	0	basic	602.31	4	0.0282359	0.864141	15	2	0.133333	0.0473703	0	0	0	3.23872	7.6	3122.36	16.5116	40.073	0	1.14399	2.75333	0.258333	1.12058	2.71865	0.258333	0	0	0	0	45.6	366	299.113	40.4853	13.5389	3	0.0428571	0	6.24504	1124.59	1	0	1	0
bzv	Bebe	Africa	not endangered	5	2500	37.4278	0	little or none	152.272	4	0.0735022	0.506345	52	12	0.230769	0.697626	0	0	0	2.76802	5.3	1286.52	16.6852	41.84	0.127415	73.661	6.94473	0.005	69.6117	6.25162	-0.0519231	0	0	0	0	43.1	237	296.594	134.447	80.3498	26	0.142857	0.00960962	6.0041	1147.54	1	0	0	1
bzw	Basa (Nigeria)	Western Africa	not endangered	5	100000	956.381	0	basic	4821.39	9	0.0245832	0.434861	11	0	0	0.310665	0	0	0	3.06	5.2	2292.45	13.6809	34.109	0.308325	93.8269	9.03913	0.0912245	90.3061	8.57148	0.0912245	0.00535714	0.00500638	0.000408	0.000313	41.9	214.125	300.195	163.563	86.1325	2	0.0154056	0.0695081	5.12206	413.285	1	0	0	1
bzx	Hainyaxo Bozo	Western Africa	not endangered	6a	30000	345.408	0	basic	687.674	2	0.00961384	0.187405	3	0	0	0.544498	0	1	0	3.52218	2	686.173	15.2298	30.506	0.341241	118.589	11.6701	0.130667	114.478	10.9942	0.125949	0.466333	0.433729	0	0	37.9	95.1667	300.116	298.415	135.481	1.66667	0.0183627	0	3.4851	95.1798	1	0	0	0
bzy	Obanliku	Western Africa	not endangered	6a	65000	365.204	0	little or none	265.263	5	0.0713748	0.281393	25	1	0.04	0.458099	0	0	0	3.06	5.2	2292.45	13.6809	34.109	0.257849	163.129	9.70247	0	156.88	9.15562	0	0	0	0	0	41.9	237	298.666	111.582	75.9321	23	0.121693	0.0197231	5.33324	727.787	1	0	0	1
bzz	Evant	Western Africa	threatened	6a	11000	136.975	0	little or none	298.234	5	0.0470207	0.499978	38	11	0.289474	0.424736	0	0	0	2.85122	5.2715	1573.17	15.8291	39.6369	0.202407	53.3283	5.56016	0.004	51.1997	5.17515	-0.0132308	0	0	0	0	42.758	263	297.966	100.942	73.8452	35	0.14418	0.0258713	5.33324	727.787	1	0	0	1
caa	Chort√≠	Central America	shifting	5	30010	244.218	0	detailed	841.87	1	0.00693258	0	4	2	0.5	0.0110835	0	0	1	3.98369	4.83796	2620.93	21.779	23.7682	0.375414	243.965	12.4796	0.0315152	234.621	11.5496	-0.0135198	0.159697	0.155701	0	0	47.6923	269	295.582	127.743	83.4766	35.5	0.15645	0.0359543	6.62516	1150.85	1	0	0	0
cab	Garifuna	Central America	not endangered	5	130800	8250.73	0	detailed	12225.7	7	0.00434896	0.358543	4	1	0.25	0.00354016	0	0	0.983428	4.50827	5.97153	1649.25	22.2051	20.5966	0.126258	33.7982	4.79615	0.0427013	32.7411	4.51859	0.031968	0.244623	0.231166	0.00571429	0.00561732	44.1408	319.714	298.936	102.636	57.2963	5	0.0328947	0.017633	4.37425	189.141	1	0	0	0.0165721
cac	Chuj	Central America	threatened	5	43370	326.315	0	detailed	1834.16	5	0.0242655	0.00830439	7	0	0	0.0081406	0	0	1	3.05133	4.76116	3208.46	21.6789	19.9867	0.137002	124.807	7.61277	0.00972973	119.58	7.12424	-0.00449064	0.147027	0.140997	0	0	46.7687	230.5	290.36	142.754	76.0033	37	0.169725	0.0400805	6.79293	1827.15	1	0	0	0
cad	Caddo	Northern America	nearly extinct	8a	25	1.29454	0	detailed	39.2018	1	0.0385763	0	5	3	0.6	0.00315945	0	0	1	5.19486	13.2	49405.8	23.2755	12.062	0.315976	13.5431	10.568	0.64	12.6066	10.1375	0.64	0.09	0.074375	0	0	37.4	151.5	288.943	918.533	46.9238	2	0.0253165	0	4.29262	252.858	1	0	0	1
cae	Lehar	Western Africa	shifting	6a	12000	25.1592	0	detailed	23.2647	1	0.0559741	0	7	1	0.142857	0.579092	0	0	0	6.13066	2.4	1278.77	16.6738	23.74	0.242137	172.938	14.0442	0.96	166.436	13.4565	0.926154	0	0	0	0	39.3	92.5	299.357	169.865	158.399	3	0.0285714	0.00391646	3.26094	33.8036	1	0	0	0
caf	Southern Carrier	Northern America	moribund	8a	500	43846.8	0	basic	332.557	2	0.00995179	5.62e-05	1	0	0	0	0	0	0	4.81739	12.6	48495.2	24.6523	12.289	0	30.5325	2.98278	0	28.5233	2.7926	0	0	0	0.08	0.0744444	31	114	275.681	848.408	32.5799	1	0.0169809	0.0105647	6.02949	992.933	1	0	0	1
cag	Nivacl√©	South America	shifting	5	13920	18297.6	0	detailed	20233.6	11	0.0131585	0.0277414	2	0	0	0.228589	0	0	1	4.4799	7.95999	5102.48	21.0748	24.791	0.165761	1.64054	4.20219	0.109717	1.56396	4.00331	0.108018	0.265584	0.246205	0	-3.61e-05	45.42	174	296.813	385.656	60.4563	5	0.0433884	0	2.87649	59.9408	1	0	0	0
cak	Kaqchikel	Central America	threatened	4	451000	684.127	0	detailed	3715.66	6	0.0189973	0.0221946	6	1	0.166667	0.0215361	0	0	1	2.95518	4.6	2909.51	21.6323	19.559	0.444534	671.444	15.4789	0.0059864	643.156	14.4468	-0.0370696	0.148571	0.144366	0.0941497	0.0906485	46.8	232	291.099	99.7528	88.3319	25	0.124473	0.0159762	7.0735	2467	1	0	0	0
cal	Carolinian	Oceania	shifting	4	2420	8.92674	1	basic	195.927	1	0.00877898	0	2	1	0.5	0.00154703	0	1	0	5.19486	13.2	14626.3	23.2755	40.311	NA	271.096	NA	NA	241.328	NA	NA	NA	NA	NA	NA	37.4	365.333	299.885	92.721	52.8027	3.25	0.146912	NA	0.61641	0.697794	1	0	0	1
cam	Cemuh√Æ	Oceania	threatened	6b	2600	492.909	0	detailed	530.326	3	0.0280462	0.166689	17	14	0.823529	0.667862	0	0	1	5.50028	10.9	41283	20.4982	32.896	0.24835	7.06278	5.95314	0.155556	6.57094	5.49482	0.117436	0	0	0	0	29.4	347	295.355	200.948	47.797	4	0.153846	0.0150101	5.01158	219.735	1	0	0	0
can	Chambri	Oceania	shifting	6a	1700	122.796	0	basic	180.03	2	0.0290105	0.256257	26	5	0.192308	0	0	0	1	2.01	4	1928.29	16.8406	9.377	0.0349434	23.0659	3.645	0.146667	22.1052	3.52548	0.146667	0	0	0	0	47.8	366	300.246	26.5179	24.278	4	0.0415411	0	6.33401	1519.7	1	0	0	1
cao	Ch√°cobo	South America	threatened	5	550	338.178	0	detailed	900.005	1	0.00615622	0	2	0	0	0	1	1	1	6.9641	7.9	1955.46	21.1172	32.318	0.198367	0.83649	3.68788	0	0.792997	3.43011	-0.00817814	0.541316	0.511184	0	0	45.3	283.5	299.712	88.975	63.5743	8.33333	0.0329378	0.0377625	3.22552	110.434	1	0	0	0
cap	Chipaya	South America	shifting	5	1200	266.436	0	detailed	2114.11	1	0.00515455	0	1	1	1	0	1	1	1	6.9641	7.9	1955.46	21.1172	32.318	0.237698	5.58697	4.28839	0.0102439	5.47371	4.08631	0.0102439	0.0268293	0.0251524	0	0	45.3	74	281.191	304.003	125.376	4	0.0871212	0	5.65636	674.094	1	0	0	0
caq	Car Nicobarese	Southern Asia	threatened	3	37000	309.672	1	detailed	125.328	0	0	0	0	0	0	0	0	0	1	3.42347	5.4	1357.56	17.7357	15.676	0.151186	119.481	17.5449	1	109.096	16.9483	1	0	0	0	0	46.45	325	300.608	57.1601	52.2334	4	0.16	0.0838471	3.89584	64.5933	1	0	0	1
car	Galibi Carib	South America	shifting	6b	7358	197.805	0	detailed	43453	9	0.00441349	0.467341	0	0	0	0	0	0	0.902686	3.72671	8.8048	15319.6	20.8082	25.4373	0.235589	15.7047	5.31932	0.0270439	14.9944	5.0642	0.0269675	0.0855023	0.079755	0.0324249	0.0310901	39.1169	338.545	299.963	60.922	67.6377	9	0.0419887	0.0308007	4.89108	352.826	0.937119	0	0	0.0344331
cas	Moset√©n-Chiman√©	South America	threatened	6b	5320	1658.54	0	detailed	1901.87	1	0.00488387	0	5	2	0.4	0.00169154	1	1	1	6.9641	7.9	1955.46	21.1172	32.318	0.144396	2.80937	2.33704	0.008	2.71667	2.21484	0.00775385	0.0225333	0.021125	0	0	45.3	295	296.337	141.914	54.7957	10	0.0369505	0.0612682	5.9893	1806.2	1	0	0	0
cat	Catalan	Europe	threatened	2	3900000	27199.5	0	detailed	57080.2	8	0.00279068	0.211608	2	1	0.5	0	1	1	0.0617364	4.38903	9.49967	31328	24.7979	23.1767	0.333038	250.633	16.7082	0.285239	238.992	15.7463	0.263184	0.00386385	0.0034196	0.265897	0.251695	33.4133	224	286.462	596.924	31.3288	4.16667	0.0489701	0.0405629	6.40594	2087.06	0.987055	0	0	0
cav	Cavine√±a	South America	shifting	6b	1680	2255.52	0	detailed	4164.06	1	0.00419288	0	1	0	0	0	1	1	1	6.9641	7.9	1955.46	21.1172	32.318	0.0665707	0.686917	4.50291	0	0.644761	4.22335	0	0.752515	0.705483	0	0	45.3	283.5	299.359	118.686	60.1591	8.5	0.0346647	0.00443172	3.76089	687.191	1	0	0	0
cax	Chiquitano	South America	shifting	7	5860	2764.78	0	detailed	130388	4	0.00221592	0.454052	1	0	0	0	1	1	1	6.95384	7.8922	2028.27	21.1216	32.3793	0.131994	1.8904	3.1781	0.114794	1.80452	3.03365	0.113456	0.143609	0.133905	0.000626	0.000588	45.3078	227.667	299.053	208.339	57.5281	7.54545	0.0421892	0	4.72025	271.343	1	0	0	0
cay	Cayuga	Northern America	moribund	8a	250	2.18572	0	detailed	709.316	5	0.0288044	9.07e-05	2	1	0.5	7.02e-06	0	0	0.516607	5.0124	12.91	48965.6	23.941	12.1717	0.47613	64.0948	21.0545	0.00333333	59.93	19.842	0.0024359	0	0	0.296667	0.28	34.3063	205.5	281.268	962.354	16.5224	0	0	0.018532	4.81618	375.157	1	0	0	1
caz	Canichana	South America	extinct	9	583	715.231	0	basic	16602.1	1	0.00195535	0	1	0	0	0	1	1	1	6.9641	7.9	1955.46	21.1172	32.318	0.135462	0.979004	5.14631	0.0157738	0.935933	4.85166	0.0131136	0.59186	0.556047	0	0	45.3	263.875	299.147	122.363	64.4205	8	0.0341937	0.062877	2.99388	202.96	1	0	0	0
cbb	Cabiyar√≠	South America	shifting	7	270	251.825	0	basic	940.718	3	0.0251485	6.85e-05	5	1	0.2	6.54e-05	0	0	1	4.45981	7.4	6336.71	21.3893	34.178	0	0.831076	0	0	0.814999	0	0	0	0	0	0	49.8	366	299.06	58.1239	22.7116	9.5	0.0398919	0	3.68696	84.4769	1	0	0	0
cbc	Carapana	South America	shifting	5	642	165.969	0	detailed	1415.58	6	0.0205515	0.35134	12	4	0.333333	0.000267	0	0	1	4.9243	7.20467	8270.28	21.5024	36.5188	0	2.65329	0.927255	0.000755	2.59207	0.903588	0.000755	0	0	0	0	48.4327	366	299.008	52.0397	26.4334	9.4	0.0397719	0.0523705	3.61184	79.7025	1	0	0	0
cbd	Carijona	South America	nearly extinct	8b	6	4.74678	0	basic	996.761	1	0.00832535	0	1	0	0	0	0	0	1	4.45981	7.4	6336.71	21.3893	34.178	0.0329318	1.28902	1.66189	0.000952	1.23748	1.64279	0.000952	0.0764286	0.0716518	0	0	49.8	365.5	299.586	79.0668	42.4642	9	0.0406422	0.0520409	3.87285	104.208	1	0	0	0
cbg	Chimila	South America	shifting	6b	480	11.787	0	detailed	1213.48	1	0.00438112	0	2	0	0	0.000331	0	0	1	4.45981	7.4	6336.71	21.3893	34.178	0.331555	78.2079	12.8283	0.275652	75.4384	12.1452	0.275652	0.363913	0.330054	0.0582609	0.0544348	49.8	239.5	299.948	57.5604	64.8859	20	0.0934138	2.58e-05	5.80696	1378.74	1	0	0	0
cbi	Cha'palaa	South America	shifting	6b	9500	597.605	0	detailed	1187.21	1	0.00327492	0	2	0	0	0.00467182	0	0	1	4.72689	7.9	4633.59	22.8743	29.792	0.0859469	9.45034	4.93328	0.255	9.06025	4.66394	0.23891	0.137292	0.126953	0	0	44.3	337.375	298.142	40.4757	49.0758	30	0.117492	0.0611094	6.2419	1713	1	0	0	0
cbj	Ede Cabe	Western Africa	not endangered	6a	80000	1220.94	0	little or none	5014.11	7	0.0137515	0.142704	6	1	0.166667	0.0545089	0	0	0.977508	4.24433	2.85398	1072.04	16.9871	37.4169	0.144505	51.5057	6.42269	0.00616915	49.7922	6.06918	0.00616915	0	0	0	0	44.637	226	300.046	157.421	75.6683	4.2	0.0269559	0.00454145	4.36259	209.014	1	0	0	0.022492
cbl	Bualkhaw Chin	South-Eastern Asia	not endangered	5	2500	58.7179	0	little or none	40.4962	2	0.059644	0.536928	7	0	0	0.108297	0	0	1	0.78744	4.1	979.052	16.7598	11.096	0.251551	16.6544	5.84039	0.08	15.4808	5.55911	0.08	0	0	0	0	33.3	231	289.161	342.059	87.6481	31	0.209459	0.0831557	6.03084	1113.05	0	0	0	0
cbn	Nyahkur	South-Eastern Asia	shifting	7	1500	23.8058	0	detailed	242.902	1	0.00979907	0	3	0	0	0.660806	0	0	0	3.93859	7.5	5076.34	21.6801	29.528	0.172207	52.0323	11.919	0.692	47.7	11.1411	0.632615	0	0	0	0	40.6	226.333	298.574	231.473	84.1827	24	0.123574	0	5.46813	546.596	0	0	0	0
cbo	Izora	Western Africa	shifting	8a	1500	7.80921	0	little or none	19.301	1	0.0598812	0	36	9	0.25	0	0	0	0	3.06	5.2	2292.45	13.6809	34.109	0.306938	100.499	15.9378	0.72	96.8518	15.3041	0.72	0	-0.000625	0	0	41.9	154	296.941	194.599	109.86	1	0.00746269	0	5.08751	679.331	1	0	0	1
cbr	Cashibo-Cacataibo	South America	shifting	5	1150	160.753	0	detailed	10478.4	3	0.00731587	0.00151406	3	1	0.333333	0.000611	0	0	1	2.86775	8.6	5082.35	21.2652	30.909	0	7.08161	2.76273	0.00361905	6.8004	2.65015	0.00361905	0	0	0	0	46.9	341.833	299.183	22.1003	37.8126	12	0.0373832	0.0583594	6.13014	1997.13	1	0	0	0
cbs	Cashinahua	South America	shifting	5	1150	517.372	0	detailed	26865.5	6	0.00508118	0.351263	2	1	0.5	0.000337	0	0	1	4.82506	7.40354	9448.66	21.5562	37.4269	0	0.809072	0.732754	0.000926	0.776289	0.717047	0.000926	0	0	0	0	46.4777	355.778	297.959	66.2539	53.0413	8.5	0.0277549	0.0499364	3.64173	88.5742	1	0	0	0
cbt	Shawi	South America	threatened	5	7870	544.963	0	basic	7219.27	2	0.00471202	0.00137577	4	2	0.5	0.000745	0	0	1	2.86775	8.6	5082.35	21.2652	30.909	0.0252532	11.1112	2.36316	0.000828	10.7036	2.26021	-0.0012626	0	0	0	0	46.9	275	297.27	32.6929	21.0987	19	0.0665816	0.0304652	5.53921	1344.45	1	0	0	0
cbu	Candoshi-Shapra	South America	shifting	5	1120	685.842	0	basic	11959.5	5	0.0106213	0.000914	3	0	0	0.000914	0	0	1	2.86775	8.6	5082.35	21.2652	30.909	0	1.77783	0.670755	0.00505176	1.73555	0.66047	0.00505176	0	0	0	0	46.9	310.333	300.037	27.6356	15.029	9	0.0311419	0.102642	5.32575	1508.08	1	0	0	0
cbv	Kakua	South America	shifting	5	400	346.22	0	detailed	300.398	3	0.0245776	0.000262	13	7	0.538462	0.245609	0	0	1	4.45981	7.4	6336.71	21.3893	34.178	0.0285498	3.20007	1.16551	0	3.14069	1.15522	0	0	0	0	0	49.8	366	298.662	53.2822	24.4331	10	0.0423729	0.103609	3.49185	76.0806	1	0	0	0
ccc	Chamicuro	South America	nearly extinct	8b	2	1.35816	0	basic	631.589	2	0.0202015	1.34e-05	4	2	0.5	7.51e-05	0	0	1	2.86775	8.6	5082.35	21.2652	30.909	0	1.93464	2.97768	0.00615385	1.83122	2.92878	0.00615385	0	0	0	0	46.9	361	300.098	30.1828	23.353	11.5	0.0378028	0.118559	3.94083	445.284	1	0	0	0
cce	Chopi	Africa	not endangered	5	760000	11693.3	0	detailed	8189.3	4	0.00645357	0.733776	2	0	0	0.769626	0	0	0	5.25282	3.2	471.182	16.7793	28.587	0.329527	90.9527	9.82434	0.0163455	86.6871	9.24575	0.0091081	0.340963	0.321181	0.00358804	0.00342857	44	234	296.598	250.691	51.3764	4	0.028777	0.00599727	4.00393	121.001	1	0	0	0
ccg	Samba Daka	Western Africa	not endangered	5	107000	2548.09	0	basic	9960.43	8	0.0151229	0.542386	5	0	0	0.337748	0	0	0	3.05748	5.20086	2283.77	13.7068	34.1757	0.195285	48.9025	9.02313	0.2292	47.0267	8.55918	0.218485	0.17645	0.16578	0	-9.33e-05	41.9103	207	298.895	152.226	94.4564	10	0.070922	0.0119254	5.86911	967.103	1	0	0	1
cch	Atsam	Western Africa	not endangered	5	30000	98.7936	0	basic	449.69	6	0.0669529	0.86219	43	4	0.0930233	0.15019	0	0	0	3.06	5.2	2292.45	13.6809	34.109	0.31074	133.519	14.6112	0.7625	128.571	14.053	0.7625	0.045	0.0332422	0	0	41.9	173	296.999	173.494	102.948	1.5	0.0108235	0	5.08751	679.331	1	0	0	1
ccj	Kasanga	Western Africa	nearly extinct	8b	0	0	0	little or none	43.5241	8	0.27335	0.686917	16	2	0.125	0.514761	0	0	0	2.09435	2.59222	583.744	15.1107	29.1269	0.29704	100.127	11.8903	0	95.848	11.1972	0	0.25	0.234375	0	0	42.0872	155	299.437	126.249	146.939	9	0.05625	0.0181308	3.0061	32.2777	1	0	0	0
ccl	Cutchi-Swahili	Africa	not endangered	6a	45000	2059.64	0	basic	4765.02	0	0	0	6	2	0.333333	0.495008	0	0	0	4.04365	5.1	743.404	18.018	27.807	0.0852407	17.8102	5.65985	0.00145078	17.1421	5.21875	-0.0301156	0.307513	0.295586	0	0	44.2	181	293.36	162.28	92.8625	13	0.0625	0	6.26586	811.7	1	0	0	1
cco	Comaltepec Chinantec	Central America	threatened	5	2000	68.5848	0	detailed	316.634	5	0.0622881	0.000643	34	8	0.235294	0.00209952	0	0	1	5.1031	8.2	9587.64	22.674	29.114	0.177465	4.2488	5.45314	0.00363636	3.83025	5.09073	0.000559	0	0	0	0	46.1	242	290.842	178.701	79.2579	46	0.194915	0.0210485	6.70388	1922.35	1	0	0	0
ccp	Chakma	Southern Asia	not endangered	5	326000	1404.28	0	basic	7439.35	13	0.0226506	0.395287	11	1	0.0909091	0.124611	0	1	0.194111	2.36352	4.98789	890.371	18.9322	27.7699	0.317349	195.408	9.93317	0.0773333	185.906	9.39577	0.0765949	0.0031	0.00282917	0	-0.000124	36.2433	260	297.85	342.231	95.4949	28	0.181818	0.0657252	4.7205	689.172	0.187057	0	0	0.187057
ccr	Cacaopera	Central America	extinct	10	0	0	0	basic	12695.5	2	0.0029405	0.000215	2	0	0	0	0	0	0.751049	5.76751	5.67419	2205.49	21.979	33.5051	0.320636	93.0449	10.4611	0.231736	87.8594	9.78276	0.202327	0.108223	0.103409	0.00140496	0.00136088	47.5307	245	296.555	97.0897	91.8205	16	0.0880692	0.00319802	6.395	892.856	1	0	0	0
cda	Choni	Asia	not endangered	7	154000	2823.6	0	basic	13714	3	0.0054783	0.0139738	2	0	0	0.0219378	0	0	1	3.66	7.3	4550.45	19.5756	41.757	0.180155	54.0118	10.256	0.486447	50.4754	9.76005	0.486075	0.282894	0.247687	0.00102564	0.00102564	42.7	162.5	276.42	778.497	83.4845	15	0.130435	0	6.40219	1352.62	1	0	0	0
cde	Chenchu	Southern Asia	not endangered	6a	26000	88.2192	0	detailed	4747.86	2	0.00801101	0.923005	2	0	0	0.923005	0	0	1	3.42347	5.4	1357.56	17.7357	15.676	0.300842	332.941	17.5621	0.988125	316.237	16.5479	0.920304	0	0	0.00833333	0.007875	46.45	159.5	300.581	235.693	99.9271	8	0.0936333	2.61e-07	4.98962	360.818	1	0	0	1
cdf	Chiru	Southern Asia	shifting	5	7000	26.9794	0	basic	594.263	3	0.0321636	0.508767	16	0	0	0.357086	0	0	1	3.42347	5.4	1357.56	17.7357	15.676	0.245509	151.661	9.27948	0.1504	145.889	8.79481	0.146215	0	0	0	0	46.45	263	292.461	369.597	89.2085	30.5	0.187116	0.0740037	6.08282	1087.53	1	0	0	1
cdh	Chambeali	Southern Asia	not endangered	6a	130000	827.96	0	basic	758.26	4	0.0377293	0.443202	12	1	0.0833333	0.33037	0	0	1	3.42347	5.4	1357.56	17.7357	15.676	0.143226	192.739	13.1023	0.467059	182.609	12.3631	0.436109	0.294118	0.274173	0	0	46.45	206	286.753	624.073	83.4464	9	0.0874528	0.00255162	7.14265	4040.36	1	0	0	1
cdi	Chodri	Southern Asia	not endangered	5	209000	548.987	0	basic	1254.44	5	0.0372174	0.962651	11	1	0.0909091	0.319878	0	0	1	3.42347	5.4	1357.56	17.7357	15.676	0.28687	288.671	15.7026	0.98	273.777	15.1474	0.971877	0	0	0.0032	0.00298667	46.45	141	299.83	333.328	157.497	10	0.0943396	0.0258367	5.1467	354.83	1	0	0	1
cdj	Churahi	Southern Asia	not endangered	6a	111000	927.952	0	basic	1430.81	5	0.0336226	0.316342	10	1	0.1	0.241865	0	0	1	3.42347	5.4	1357.56	17.7357	15.676	0.134493	109.427	10.1743	0.394182	103.96	9.65206	0.37807	0.158545	0.147034	0	0	46.45	206	282.364	703.843	57.8625	9	0.09	0.0303457	7.14265	4040.36	1	0	0	1
cdm	Chepang	Southern Asia	threatened	6b	48500	45.278	0	basic	1680.6	5	0.0290618	0.175124	21	7	0.333333	0	0	0	0	3.70359	3.3	592.401	17.2686	15.856	0.320942	182.823	12.82	0.389538	172.29	12.164	0.379077	0	0	0	0	37.15	148.5	293.216	498.086	110.204	25	0.151125	0.0874813	5.33358	2448.7	0	0	0	0
cdn	Chaudangsi	Southern Asia	shifting	6b	1830	18.4488	0	basic	748.472	4	0.0323687	0.0519939	8	5	0.625	0	0	0	0.93567	3.44149	5.26491	1308.34	17.7056	15.6876	0.219262	58.809	10.385	0.361429	55.2597	9.86945	0.351319	0	0	0	0	45.8517	142.5	287.363	527.952	97.4317	18	0.136364	0.0217606	6.96234	2987.12	0.93567	0	0	0.93567
cdr	Yara	Western Africa	not endangered	6a	45000	667.483	0	little or none	2602.2	9	0.0306048	0.101925	13	0	0	0.118892	0	0	0	3.06	5.2	2292.45	13.6809	34.109	0.303164	65.9009	13.9803	0.895534	63.6095	13.4844	0.895534	0.0333981	0.00983616	0	0	41.9	164	300.109	195.514	105.698	4	0.0296296	0.0280239	4.86045	293.83	1	0	0	1
cdy	Chadong	Asia	threatened	6a	20000	85.9109	0	detailed	7371.94	1	0.00304602	0	5	1	0.2	0.0216931	0	0	1	3.66	7.3	4550.45	19.5756	41.757	0.157806	263.535	11.09	0.180606	246.968	10.2745	0.137063	0.0616498	0.0600779	0.036229	0.0349989	42.7	365	291.464	722.593	67.3197	20	0.128205	0.0449265	5.79152	615.857	1	0	0	0
cdz	Koda	Southern Asia	threatened	6a	44300	56.8539	0	little or none	505.604	4	0.0314806	0.106388	5	1	0.2	0.463741	0	0	0.775341	3.13317	5.28767	1228.07	18.0711	19.0564	0.319906	810.354	19.4478	1	769.821	18.6778	0.995751	0	0	0	0	43.6305	208.25	299.19	439.971	108.142	6.5	0.0886111	0	4.38519	230.379	0.775341	0	0	0.775341
cea	Lower Chehalis	Northern America	extinct	9	0	0	0	basic	4413.54	5	0.00667901	7.13e-05	3	2	0.666667	6.37e-05	0	0	1	5.19486	13.2	49405.8	23.2755	12.062	0.169177	16.5305	5.50478	0	15.5483	5.15223	0	0	0	0.0154286	0.0131048	37.4	227	282.975	424.872	62.0231	2	0.0194175	0.0436943	5.98438	1057.23	1	0	0	1
ceb	Cebuano	South-Eastern Asia	not endangered	3	15800000	34379.1	0	detailed	32488.5	29	0.00644936	0.523349	2	0	0	0.512324	0	0	1	2.59534	9	2217.47	17.1724	16.385	0.29243	410.08	15.3621	0.688337	392.122	14.5105	0.647144	0	0	0.0108023	0.010197	41.6	349.3	299.606	83.8172	36.1079	9	0.0738399	0.00520753	6.24608	709.604	1	0	0	1
ceg	Chamacoco	South America	shifting	6b	1600	8991.5	0	basic	7614.22	5	0.0106157	0.415722	5	1	0.2	0.415721	0	0	1	4.37989	7.69657	4383.58	21.0353	25.8245	0.0815595	0.208486	2.74862	0.139029	0.199043	2.64696	0.138621	0.142751	0.132597	0	0	46.1977	219	298.824	277.501	52.8295	9	0.0559006	0.0726006	3.13621	150.221	1	0	0	0
cen	Cen	Western Africa	not endangered	6a	50000	171.475	0	little or none	205.691	5	0.0746903	0.152074	36	6	0.166667	0	0	0	0	3.06	5.2	2292.45	13.6809	34.109	0.277405	264.089	19.2525	0.915	254.1	18.4483	0.915	0.02125	0.00648437	0	0	41.9	187	295.358	180.11	103.2	2	0.0141844	0	5.08751	679.331	1	0	0	1
ces	Czech	Europe	not endangered	1	10411000	104928	0	detailed	77514.9	4	0.00185318	0.572673	0	0	0	0	1	1	0.994087	4.10278	12.3963	20035.8	21.368	14.0236	0.258088	139.339	17.4818	0.401868	130.578	16.2963	0.350645	0.00352657	0.0033911	0.136245	0.12713	25.2553	206.75	280.766	721.943	37.9686	2.16667	0.0245892	0	5.52556	449.273	0	0	0	0
cet	Jalaa	Western Africa	nearly extinct	8a	200	1.13189	0	little or none	1.99878	0	0	0	36	6	0.166667	0	0	0	0	3.06	5.2	2292.45	13.6809	34.109	0.256554	183.511	14.7786	0.68	177.044	14.1175	0.68	0.015	0.0053125	0	0	41.9	175	299.538	213.44	109.499	2	0.015625	0.0656803	5.29129	526	1	0	0	1
cfa	Dijim-Bwilim	Western Africa	not endangered	5	25000	143.308	0	little or none	694.72	7	0.0634179	0.80568	42	7	0.166667	0	0	0	0	3.06	5.2	2292.45	13.6809	34.109	0.259229	171.898	13.6139	0.794074	165.636	13.0844	0.794074	0.0422222	0.0274537	0	0	41.9	175	299.918	208.039	108.474	2	0.0152752	0.0593752	5.29129	526	1	0	0	1
cfd	Cara	Western Africa	shifting	7	3000	11.2913	0	little or none	37.1659	4	0.162515	0.501035	44	9	0.204545	0.12813	0	0	0	3.06	5.2	2292.45	13.6809	34.109	0.295046	190.479	13.0283	0.96	183.274	12.6702	0.96	0.005	-0.001875	0	0	41.9	154	295.276	176.868	105.449	1	0.00746269	0	5.08751	679.331	1	0	0	1
cfg	Como Karim	Western Africa	not endangered	6a	11400	244.093	0	little or none	1528.91	3	0.0159521	0.183051	6	0	0	0.543605	0	0	0	3.06	5.2	2292.45	13.6809	34.109	0.201186	40.761	7.9921	0.176	39.2098	7.63565	0.176	0.170833	0.158208	0	0	41.9	178.5	300.756	187.036	98.8221	3.75	0.0283538	0.0419139	5.45785	888.029	1	0	0	1
cfm	Falam Chin	Southern Asia	threatened	5	107300	2750.94	0	basic	2477.75	8	0.0240551	0.33533	10	0	0	0.0882804	0	0	1	1.26072	4.33341	1047.01	16.935	11.9183	0.262994	112.913	8.5534	0.138252	107.419	8.09284	0.134578	0	0	0	0	35.661	254.333	293.247	344.614	88.3463	30.25	0.19771	0.0826825	6.03084	1113.05	0.179543	0	0	0.179543
cga	Changriwa	Oceania	shifting	6a	690	69.1636	0	little or none	37.16	4	0.168075	0.721852	29	4	0.137931	0	0	0	1	2.01	4	1928.29	16.8406	9.377	0.0209797	5.8032	3.84	0.12	5.56941	3.715	0.12	0	0	0	0	47.8	366	300.094	31.5001	32.4433	4	0.039604	1.3e-05	6.17794	1605.97	1	0	0	1
cgc	Kagayanen	South-Eastern Asia	not endangered	4	30000	389.256	0	basic	451.733	3	0.0111332	0.25279	3	1	0.333333	0.376606	0	0	1	2.59534	9	2217.47	17.1724	16.385	0.142138	72.0773	15.17	0.673333	69.6353	14.449	0.652821	0	0	0	0	41.6	293.667	300.807	64.0983	79.0286	7.6	0.0812216	0.0475284	4.98139	158.211	1	0	0	1
cgg	Chiga	Africa	not endangered	4	1580000	5208.56	0	detailed	9280.38	5	0.00735459	0.776729	2	0	0	0.802889	0	0	0.99539	2.44546	5.29262	814.935	17.1821	18.7594	0.20395	262.927	8.9232	0.0543562	252.959	8.28029	0.024	0.0474247	0.0450976	0	0	41.3272	318.8	293.471	46.8703	41.305	19.375	0.069297	0.0002866	6.36387	861.087	1	0	0	1
cgk	Chocangacakha	Southern Asia	threatened	6a	30000	1617.69	0	basic	449.023	6	0.0576204	0.677955	11	1	0.0909091	0.0160795	0	0	0	5.19358	2.3	2258.18	20.1496	36.571	0.192003	18.7163	8.57472	0.00705882	17.7962	8.11782	0.00108597	0	0	0	0	39.5	186	288.795	461.318	80.0426	26	0.180823	0.0939244	6.73656	2595.68	0	0	0	0
cha	Chamorro	Northern America	threatened	1	94700	671.338	0	detailed	5688.98	4	0.00347467	8.49e-05	4	3	0.75	2.39e-05	1	1	0.859927	5.19486	13.2	46033.1	23.1634	16.4147	0.260315	228.764	14.0415	0.0145205	216.55	13.1448	0.0143098	0	0	0.227397	0.209279	37.4	269	285.475	432.502	59.1996	2.88889	0.103208	0.0453783	6.23689	1214.21	1	0	0	1
chc	Catawba	Northern America	extinct	9	500	5.40566	0	basic	96956.5	1	0.000751	0	1	0	0	0	0	0	1	5.19486	13.2	49405.8	23.2755	12.062	0.39798	80.7251	13.3514	0.00207059	76.7209	12.4963	-0.00274952	0.00560523	0.00525915	0.165124	0.15323	37.4	314.167	286.902	785.255	13.3861	1.1	0.0101986	0.0195295	4.92969	542.466	1	0	0	1
chd	Highland Oaxaca Chontal	Central America	shifting	6b	2420	173.474	0	detailed	1933.11	3	0.0131614	6.32e-05	17	6	0.352941	0.00130371	0	0	1	5.1031	8.2	9587.64	22.674	29.114	0.150683	7.54768	3.30127	0.0187342	7.15228	3.05253	0.0110224	0	0	0	0	46.1	174	297.064	91.2362	103.992	15	0.0833333	0.0296927	6.58282	1435.26	1	0	0	0
che	Chechen	Arab	threatened	2	1353000	238828	0	detailed	51662.6	5	0.00223318	0.0320102	2	0	0	0.597854	0	0	0.270711	4.46218	7.92702	12020.8	18.6691	39.5735	0.286889	37.6076	6.99575	0.14942	35.8329	6.60737	0.141726	0.0908378	0.0845373	0.0203215	0.0192966	40.0567	118	290.689	823.423	63.7581	3	0.0746542	0	5.20235	420.767	1	0.729289	0	0
chf	Tabasco Chontal	Central America	threatened	6a	36500	194.401	0	detailed	4566.36	2	0.00723953	1.41e-07	2	1	0.5	1.41e-07	0	0	1	5.1031	8.2	9587.64	22.674	29.114	0.260016	169.772	12.4366	0.0893989	163.381	11.4674	0.032871	0	0	0.103825	0.0978361	46.1	317	299.767	213.458	56.7038	6	0.0412809	0.105804	4.59183	182.285	1	0	0	0
chg	Chagatai	Asia	extinct	10	0	0	0	detailed	92910.2	2	0.00155239	0.833237	0	0	0	0	0	0	0.995831	3.28815	9.99055	4627.3	17.3995	6.26607	0.236424	13.5014	5.313	0.0207471	12.9587	5.00794	0.0192529	0.294666	0.276252	0.00289221	0.00274422	32.3359	48.5	288.211	1129.42	53.1548	4	0.0730172	0	4.91471	570.897	0.138456	0	0	0
chh	Clatsop-Shoalwater Chinook	Northern America	nearly extinct	8b	19	26.8752	0	basic	18561.6	2	0.00255787	NA	2	1	0.5	0	0	0	1	5.19486	13.2	49405.8	23.2755	12.062	0.123594	13.6354	4.42724	0.0322788	13.0187	4.09382	0.0187255	0.17819	0.167713	0.0284718	0.0261483	37.4	64.4	281.933	763.483	38.395	0.5	0.00588235	0	5.98634	946.436	1	0	0	1
chj	Ojitl√°n Chinantec	Central America	threatened	5	37900	476.509	0	basic	349.954	6	0.0807358	0.00113727	25	7	0.28	0.00209532	0	0	1	5.1031	8.2	9587.64	22.674	29.114	0.258629	75.0772	10.4867	0.101333	71.3707	9.77299	0.0687179	0	0	0	0	46.1	242	298.727	236.47	88.729	36	0.161183	0.0688058	6.53074	1876.39	1	0	0	0
chk	Chuukese	Oceania	not endangered	2	45900	NA	1	basic	87.6133	0	0	0	0	0	0	0	0	0	0	12.4595	7.2	2819.94	17.188	0.296	NA	NA	NA	NA	NA	NA	NA	NA	NA	NA	NA	41.7	366	300.708	16.2746	17.0319	1	0.0555556	NA	1.93213	0	1	0	0	1
chl	Cahuilla	Northern America	nearly extinct	8a	35	0.20598	0	detailed	119.327	1	0.0199266	0	3	2	0.666667	2.75e-05	0	0	1	5.19486	13.2	49405.8	23.2755	12.062	0.214619	32.4806	5.48257	0.00666667	31.4021	5.18033	0.00666667	0	0	0	0	37.4	30	287.755	638.848	72.2888	4	0.0416667	0	6.53671	996.876	1	0	0	1
chn	Creolized Grand Ronde Chinook Jargon	Northern America	nearly extinct	8b	723	27.095	0	basic	10149.5	6	0.00690232	7.82e-06	3	2	0.666667	0	0	0	0.610184	5.04772	12.9661	49050.8	23.8122	12.1505	0.218983	31.555	4.23692	0.000108	30.0291	3.97002	-0.000857	0.00405405	0.00381419	0.0202162	0.0183351	34.9052	206.167	280.636	500.158	58.9885	2	0.0196078	0.0256808	5.96707	513.254	1	0	0	1
cho	Choctaw	Northern America	threatened	6b	10400	1449.68	0	detailed	639.463	1	0.00504794	0	1	0	0	0	0	0	1	5.19486	13.2	49405.8	23.2755	12.062	0.227827	21.13	9.14605	0.00592593	19.6718	8.51563	-0.00512821	0.00111111	0.00104167	0.100741	0.092642	37.4	318.667	290.508	772.954	20.8173	1	0.0107992	0.0602396	4.18017	158.851	1	0	0	1
chp	Chipewyan	Northern America	shifting	6b	11900	61599.4	0	detailed	3917.41	4	0.00253427	1.43e-05	1	0	0	0	0	1	0	4.81739	12.6	48495.2	24.6523	12.289	0	26.8647	2.62041	0	26.1016	2.45702	-9.05e-05	0.000515	0.000506	0.0508824	0.0471176	31	127	270.218	1446.88	53.6322	1.04	0.0238867	0.0607832	4.59807	299.104	1	0	0	1
chq	Quiotepec Chinantec	Central America	threatened	6a	8000	138.871	0	detailed	167.726	3	0.0552007	0.000113	36	11	0.305556	0.00201704	0	0	1	5.1031	8.2	9587.64	22.674	29.114	0.195529	15.16	5.88174	0	13.5034	5.33771	-0.0232967	0	0	0	0	46.1	242	291.698	201.621	84.4337	46	0.194915	0.0248714	6.70388	1922.35	1	0	0	0
chr	Cherokee	Northern America	threatened	6b	10400	219.471	0	detailed	1915.39	2	0.00467436	8.03e-07	1	0	0	0	0	0	1	5.19486	13.2	49405.8	23.2755	12.062	0.347184	31.2614	9.9733	0.0717808	29.6019	9.38305	0.0708957	0.15411	0.143193	0.0712329	0.0658995	37.4	257.25	286.592	837.497	24.0532	1.75	0.01529	0.011146	5.1872	641.115	1	0	0	1
cht	Chol√≥n	South America	extinct	10	0	0	0	detailed	4695.38	0	0	0	5	0	0	0.00288233	0	0	1	2.86775	8.6	5082.35	21.2652	30.909	0.0308353	23.3853	4.77032	0.0547027	22.1628	4.53525	0.0523909	0	0	0.00302703	0.0027964	46.9	333.25	295.766	34.8973	42.803	29	0.122881	0.0416346	6.50443	2391.67	1	0	0	0
chv	Chuvash	Europe	threatened	4	1043000	27305	0	detailed	16901.1	4	0.00444283	0.107377	2	0	0	0.184564	0	0	1	3.82025	11.5	11087.8	18.6975	20.561	0.306776	71.6401	13.2938	0.595655	66.2525	12.372	0.550907	0.000164	0.000143	0.0333333	0.0302817	35.4	126	276.85	1143.29	36.6334	3	0.0402703	0.00671153	4.21885	145.146	1	0	0	0
chw	Chuwabu	Africa	not endangered	5	947000	8996.16	0	detailed	14947.6	6	0.00921905	0.682514	2	0	0	0.992037	0	0	0	5.25282	3.2	471.182	16.7793	28.587	0.217475	88.3064	7.67565	0.0314821	84.3275	7.19639	0.0234465	0.140767	0.132813	0.00218058	0.00211698	44	240.667	298.364	230.642	78.2951	6	0.0461538	0.0360021	4.47028	328.634	1	0	0	0
chx	Chantyal	Southern Asia	shifting	6b	4280	48.2319	0	basic	95.6908	1	0.0274186	0	12	4	0.333333	0	0	0	0	3.70359	3.3	592.401	17.2686	15.856	0.213886	35.3323	7.84868	0.08	32.9433	7.07733	0.0133333	0.00333333	0.00333333	0	0	37.15	176	285.172	524.719	88.3326	13	0.107438	0.0235997	7.08507	4857.91	0	0	0	0
chy	Cheyenne	Northern America	shifting	6b	2100	2406.21	0	detailed	1686.51	2	0.00989353	0.000166	2	1	0.5	0.000166	0	0	1	5.19486	13.2	49405.8	23.2755	12.062	0.0883915	2.50434	4.74187	0.00171429	2.33592	4.4795	0.00171429	0.459714	0.430884	0.00742857	0.0071619	37.4	74	280.167	984.77	53.5709	1	0.0144928	1.83e-09	5.38737	742.177	1	0	0	1
chz	Ozumac√≠n Chinantec	Central America	shifting	6b	3140	57.3877	0	basic	211.647	4	0.0665148	0.00075	31	6	0.193548	0.00209988	0	0	1	5.1031	8.2	9587.64	22.674	29.114	0.19749	22.6652	5.17953	0.00888889	21.3905	4.62331	-0.0348718	0	0	0	0	46.1	242	297.237	227.449	78.5944	36	0.161183	0.0434481	6.70388	1922.35	1	0	0	0
cia	Cia-Cia	South-Eastern Asia	not endangered	6a	79000	469.219	1	basic	576.279	4	0.0190924	0.580818	9	7	0.777778	0.331872	0	0	0	3.23872	7.6	3122.36	16.5116	40.073	0.318683	134.057	16.6672	0.788	129.17	16.0233	0.788	0	0	0	0	45.6	290.5	299.878	64.2513	56.349	5	0.0792484	0.0463809	5.39711	152.541	1	0	1	0
cib	Ci Gbe	Western Africa	not endangered	6a	25000	64.017	0	little or none	198.396	4	0.0717465	0.756744	12	0	0	0.7617	0	0	1	4.27158	2.8	1043.96	17.0632	37.493	0.331385	308.772	10.2945	0	298.783	9.64607	-0.00461538	0	0	0	0	44.7	243	300.428	132.526	64.9536	7	0.0416667	0.0456294	4.76566	338.949	1	0	0	0
cic	Chickasaw	Northern America	shifting	8a	600	30.7773	0	basic	457.586	1	0.00923876	0	2	1	0.5	4.95e-07	0	0	1	5.19486	13.2	49405.8	23.2755	12.062	0.258476	15.5928	10.6637	0.124211	14.6804	10.0402	0.119028	0.198947	0.185625	0.0589474	0.0551579	37.4	198.75	290.275	850.451	34.1181	2.33333	0.0263829	0.0399891	4.19811	192.197	1	0	0	1
cid	Chimariko	Northern America	extinct	10	0	0	0	detailed	8741.07	3	0.00729071	0.556107	4	3	0.75	3.24e-05	0	0	1	5.19486	13.2	49405.8	23.2755	12.062	0.329934	299.338	17.1829	0.00207493	284.356	16.0555	-0.00784748	0.0179539	0.0171902	0.309856	0.287939	37.4	158	283.751	537.553	63.2792	1.83333	0.0177026	0.0750683	6.16134	1055.84	1	0	0	1
cie	Cineni	Western Africa	threatened	6a	3000	17.2455	0	little or none	2.76493	2	0.234062	0.941804	33	1	0.030303	0.313654	0	0	0	3.06	5.2	2292.45	13.6809	34.109	0.280471	180.519	14.8133	0.98	174.32	14.205	0.98	0.01	-0.02125	0	0	41.9	124	299.732	244.623	128.696	6	0.0504202	0	4.92109	430.878	1	0	0	1
cih	Chinali	Southern Asia	threatened	6a	750	233.877	0	basic	716.622	4	0.0378893	0.308774	11	0	0	0.0169186	0	0	1	3.42347	5.4	1357.56	17.7357	15.676	0.125369	1.91156	3.0628	0	1.77269	2.87137	0	0.0155556	0.0145833	0	0	46.45	93	265.789	1043.76	68.7059	5.5	0.0679724	0	6.88186	2684.26	1	0	0	1
cik	Chitkuli Kinnauri	Southern Asia	threatened	6a	1060	36.6828	0	basic	215.115	3	0.0521528	0.378426	12	0	0	0.0471379	0	0	1	3.42347	5.4	1357.56	17.7357	15.676	0.181488	10.4697	7.80659	0.133333	9.86446	7.37368	0.133333	0.07	0.0645833	0	0	46.45	149	271.071	950.189	62.8571	9	0.0892419	0	6.82462	3497.7	1	0	0	1
cim	Cimbrian	Europe	shifting	6a	2230	25.7712	0	detailed	4983.95	2	0.00601541	0.00192918	3	0	0	0.858485	0	0	0	4.96067	12.2377	43225.6	23.706	1.81767	0.273897	115.75	14.9216	0.223483	108.587	14.068	0.21341	0.0422886	0.0385759	0.0975124	0.0911841	29.2835	210.5	278.676	640.917	36.6436	2	0.0215054	0.039142	6.69448	2121.82	0	0	0	0
cin	Cinta Larga	South America	shifting	6a	1300	10632.4	0	basic	11269	1	0.00203714	0	2	1	0.5	0.000247	0	0	1	5.6488	6.9	11286.2	21.6786	40.17	0	0.136308	0.268132	0.0298022	0.133373	0.266082	0.0298022	0.00742857	0.00691621	0	0	46.3	299	298.104	48.0458	73.9489	10	0.0432933	0	3.99141	157.455	1	0	0	0
cip	Chiapanec	Central America	extinct	9	17	0.163308	0	basic	4491.44	0	0	0	4	1	0.25	0.00929078	0	0	1	5.1031	8.2	9587.64	22.674	29.114	0.278602	72.4306	7.88469	0.00822222	69.6351	7.33021	-0.0107009	0.00822222	0.00771181	0.008	0.00780741	46.1	237.25	292.102	165.33	72.463	20	0.0966184	0.000638	6.41981	1584.17	1	0	0	0
cir	Tiri-Mea	Oceania	shifting	7	600	128.235	0	detailed	841.196	4	0.0190888	0.642151	6	4	0.666667	0.736683	0	0	1	5.50028	10.9	41283	20.4982	32.896	0.305688	5.79387	8.96216	0.42069	5.55005	8.54858	0.403607	0	0	0	0	29.4	322.5	295.673	229.683	46.7691	4	0.148352	0.0263631	5.40596	232.174	1	0	0	0
ciw	Chippewa	Northern America	shifting	7	5000	556.233	0	detailed	14358.1	2	0.000885	5.36e-06	1	0	0	0	0	0	0.998319	5.19423	13.199	49404.2	23.2778	12.0624	0.206629	6.48947	4.39515	0.00614828	6.09725	4.1498	0.00585339	0	0	0.0209765	0.0199494	37.3892	165.917	277.128	1233.62	56.0102	1	0.0131197	0	4.0089	156.034	1	0	0	1
ciy	Chaima	South America	shifting	8b	63	1.44592	0	basic	10495.9	3	0.00745931	0.00085	4	2	0.5	0.000675	0	0	1	3.66906	8.9	14209.1	20.6852	26.57	0.239845	41.6713	7.95486	0.0320755	40.1086	7.57809	0.0320102	0.0195991	0.0183933	0.0214151	0.0202201	38	252	299.904	62.7229	64.1921	10.25	0.0468564	2.67e-07	4.52224	239.221	1	0	0	0
cja	Western Cham	South-Eastern Asia	threatened	6a	233000	101.106	0	basic	18094.6	5	0.00332754	0.318698	2	0	0	0	0	0	0	3.4441	6.82338	4100.84	20.687	25.6997	0.328461	1410.85	22.181	0.526966	1362.66	20.8677	0.481971	0	0	0.341461	0.325124	39.2685	248.889	300.945	139.787	82.5941	22.6667	0.149523	0.0622214	5.17761	492.924	0.218787	0	0	0.218787
cje	Chru	South-Eastern Asia	shifting	6b	19300	119.701	0	basic	957.725	2	0.0156543	0.718046	7	1	0.142857	0.0217168	0	0	0	5.01198	7.6	1317.89	22.3212	20.513	0.191896	198.868	9.5863	0.271579	189.397	9.05393	0.256518	0	0	0	0	37.4	279.5	294.115	116.79	64.7151	39.5	0.187678	0.0183206	6.36462	903.102	0	0	0	0
cjh	Upper Chehalis	Northern America	extinct	9	200	3.78581	0	basic	6442.6	4	0.00628198	0.00191035	6	4	0.666667	0.00151731	0	0	1	5.19486	13.2	49405.8	23.2755	12.062	0.191915	39.7953	7.34547	0	37.9228	6.88493	-4.12e-05	0	0	0.0448214	0.0409167	37.4	227	282.81	480.663	62.982	1.75	0.017575	0.0372435	5.98438	1057.23	1	0	0	1
cji	Chamalal	Europe	shifting	6b	500	14.5647	0	detailed	302.409	5	0.0303593	0.0188936	16	9	0.5625	0.350539	0	0	1	3.82025	11.5	11087.8	18.6975	20.561	0.220495	28.0414	13.8111	0.886667	26.6627	13.0741	0.839744	0.0491667	0.0402083	0	0	35.4	148	282.293	858.793	39.7969	5.33333	0.0618819	3.26e-06	6.24939	1494.21	1	0	0	0
cjk	Chokwe	Africa	not endangered	3	977700	81823.9	0	detailed	208954	20	0.00425445	0.671165	0	0	0	0	1	1	0.983783	2.61118	4.91323	2705.91	16.9477	45.3706	0.155122	18.9234	4.61993	0	18.3513	4.39209	-6.09e-05	0.170734	0.160067	0.000267	0.000267	46.3689	227.714	295.322	95.1792	77.6575	4.47368	0.0307865	0.0524209	4.48685	271.821	1	0	0	0.0162175
cjm	Eastern Cham	South-Eastern Asia	threatened	6b	72900	464.233	0	basic	1024.43	3	0.0122918	0.00573157	4	1	0.25	0.0183456	0	0	0	5.01198	7.6	1317.89	22.3212	20.513	0.182633	167.5	14.3114	0.750244	158.557	13.5171	0.703039	0	0	0	0	37.4	263.5	299.585	128.852	72.295	37	0.175355	0.0157464	5.55771	707.277	0	0	0	0
cjn	Chenapian	Oceania	shifting	6b	180	25.2147	0	little or none	29.8289	1	0.0442309	0	28	4	0.142857	0.797162	0	0	1	2.01	4	1928.29	16.8406	9.377	0.00511581	5.74025	4.75	0.25	5.49085	4.57032	0.25	0	0	0	0	47.8	366	300.241	30.4104	22.1451	4	0.0434783	0	6.23379	1635.05	1	0	0	1
cjo	Ash√©ninka Pajonal	South America	threatened	6b	12000	1511.29	0	basic	4620.59	5	0.0188504	0.000771	6	1	0.166667	0.000799	0	0	1	2.86775	8.6	5082.35	21.2652	30.909	0.0565503	3.68208	1.50549	0.0055615	3.57683	1.42475	0.00472234	0	0	0	0	46.9	251	295.395	58.287	48.1403	12	0.0380952	0.102551	6.29016	2614.62	1	0	0	0
cjp	Cab√©car	Central America	shifting	6b	8840	178.327	0	basic	3210.08	3	0.00834874	0.00028	5	1	0.2	0.026761	0	0	0	6.5449	8.4	8141.91	23.5962	44.306	0.248586	26.701	7.16174	0.0233333	25.1132	6.77116	0.0233333	0.0804545	0.0751799	0.00909091	0.00852525	45.6	341	292.732	63.4407	36.6102	61	0.172805	0.0248303	6.55674	1221.02	1	0	0	0
cjs	Shor	Europe	moribund	6b	2840	336.045	0	detailed	14123.4	2	0.00211449	0.00355274	2	0	0	0.00355274	0	0	1	3.82025	11.5	11087.8	18.6975	20.561	0.107602	10.5603	2.75415	0.000707	9.76668	2.55932	-0.00413156	0	0	0.0329329	0.0310106	35.4	153.5	273.198	1220.89	43.9058	0	0	0.00172538	5.55608	1178.51	1	0	0	0
cjv	Chuave	Oceania	not endangered	5	23100	224.811	0	basic	325.776	7	0.0801138	0.890809	29	2	0.0689655	0.843028	0	0	1	2.01	4	1928.29	16.8406	9.377	0.177153	77.3969	9.77046	0.326154	73.1327	9.365	0.326154	0	0	0	0	47.8	366	291.433	53.5924	32.3357	9	0.05	0.0524209	6.68268	2047.48	1	0	0	1
ckb	Central Kurdish	Arab	not endangered	2	6750000	74536.9	0	detailed	68851.3	5	0.00351452	0.798049	1	1	1	0	0	0	0.402132	3.64517	8.01424	5599.31	18.64	35.3187	0.452908	99.3652	12.7261	0.372676	94.7928	12.0615	0.360474	0.1888	0.171217	0.0241479	0.0234411	34.9829	106.917	287.17	982.36	86.3977	7.25	0.116622	0	6.3736	1507.33	0.402132	0.402132	0	0
ckh	Chak	South-Eastern Asia	threatened	6a	4000	11.6466	0	detailed	343.964	5	0.047072	0.641677	10	2	0.2	0.281453	0	0	0.400388	1.59323	4.57969	860.39	18.2403	22.8646	0.325511	147.534	11.6889	0.14	141.282	11.054	0.13978	0	0	0	0	33.6598	248	298.477	300.589	116.761	25	0.177866	0.0298718	4.62631	529.864	0	0	0	0
ckl	Cibak	Western Africa	not endangered	6a	100000	1368.78	0	basic	129.152	3	0.0509374	0.631928	8	2	0.25	0.478824	0	0	0	3.06	5.2	2292.45	13.6809	34.109	0.212081	75.2684	12.2431	0.864	72.6838	11.7849	0.864	0.04	0.016625	0	0	41.9	124	299.647	264.51	123.917	3	0.025588	0	4.96377	388.924	1	0	0	1
cko	Anufo	Western Africa	not endangered	5	137600	1639.06	0	detailed	2774.61	8	0.0237622	0.806685	9	1	0.111111	0.813923	0	0	0.0186109	4.81719	4.89925	743.522	15.2335	31.4687	0.232527	66.2945	9.84011	0.300531	64.2107	9.42979	0.300531	0.030885	0.028396	0	-0.000165	41.9132	183.25	301.403	199.097	97.3702	10	0.0689655	0.0502792	4.56948	262.204	1	0	0	0.26132
ckq	Kajakse	Africa	not endangered	6a	10000	902.977	0	little or none	8478.85	6	0.014372	0.458552	5	1	0.2	0.533809	0	0	1	2.23203	1.9	863.761	15.7381	16.163	0.193473	11.3728	8.40765	0.27764	11.0615	8.01617	0.27764	0.481416	0.438837	0	0	41.1	104	301.469	239.685	139.375	6.5	0.102913	0	4.19806	227.837	1	1	0	0
ckr	Kairak	Oceania	not endangered	6a	900	26.8737	0	little or none	42.2875	4	0.0993587	0.29167	12	2	0.166667	0.535265	0	0	1	2.01	4	1928.29	16.8406	9.377	0.107475	36.857	14.6593	0.92	35.0777	14.208	0.92	0	0	0	0	47.8	366	298.434	46.354	23.9424	3.5	0.0348193	0.0127454	6.58685	607.921	1	0	0	1
ckt	Chukchi	Europe	shifting	6b	5100	80924.5	0	detailed	186825	7	0.000439	0.000715	0	0	0	0	0	0	1	3.82025	11.5	11087.8	18.6975	20.561	0.0144601	0.0524699	0.885997	0	0.0483988	0.832505	0	0	0	0.000209	0.000163	35.4	97	263.22	1431.59	45.1497	2.35294	0.0729413	0.000148	5.08676	372.462	1	0	0	0
cku	Koasati	Northern America	moribund	8a	200	6.47698	0	detailed	189.808	3	0.0368482	0.000751	5	3	0.6	0.00175552	0	0	1	5.19486	13.2	49405.8	23.2755	12.062	0.334472	4.95184	5.12654	0.032	4.63581	4.56563	-0.0135385	0	0	0	0	37.4	365	292.547	672.04	14.0715	1	0.0113764	0.00139676	3.06607	86.7642	1	0	0	1
ckv	Kavalan	Asia	nearly extinct	8b	24	0.559983	0	detailed	735.995	1	0.00904542	0	9	3	0.333333	0.0225189	0	0	0	4.22	11.09	35100	23.2068	46.39	0.200403	40.8445	13.0857	0.474483	37.8123	12.3685	0.453369	0	0	0	-0.000184	30.4	365	293.041	386.17	55.1253	8	0.0753306	0.00953508	7.07203	1694.54	1	0	0	0
ckx	Caka	Africa	threatened	6b	5000	51.5365	0	little or none	31.3141	4	0.172067	0.673321	50	16	0.32	0.426705	0	0	0	2.76802	5.3	1286.52	16.6852	41.84	0.206507	71.4235	7.30497	0	66.8671	6.91091	0	0	0	0	0	43.1	263	297.665	107.033	76.2244	35	0.14418	0.0154595	5.9251	1106.72	1	0	0	1
cky	Cakfem-Mushere-Jibyal	Western Africa	not endangered	6a	5000	30.1745	0	basic	275.075	2	0.0308688	0.999644	27	2	0.0740741	0.488485	0	0	0	3.06	5.2	2292.45	13.6809	34.109	0.267179	160.903	12.0545	0.566667	154.817	11.5784	0.566667	0.0975	0.0867187	0	0	41.9	182	299.028	156.305	97.6808	2	0.0147258	0	5.43593	877.982	1	0	0	1
cla	Ron	Western Africa	not endangered	6a	115000	572.742	0	detailed	1467.17	11	0.0628155	0.455561	42	6	0.142857	0.144042	0	0	0	3.06	5.2	2292.45	13.6809	34.109	0.252051	206.585	14.7255	0.834667	198.771	14.1782	0.834308	0.0288333	0.0138958	0	0	41.9	187	295.319	161.11	99.0211	2	0.014785	0	5.43593	877.982	1	0	0	1
clc	Chilcotin	Northern America	moribund	7	930	6640.69	0	detailed	597.527	2	0.0060467	3.16e-05	1	0	0	0	0	0	0	4.81739	12.6	48495.2	24.6523	12.289	0.0494724	0.709657	2.24601	0	0.662957	2.10158	0	0	0	0	0	31	114	276.553	888.578	34.422	0.714286	0.0114455	0.0320991	6.00555	1290.05	1	0	0	1
cld	Chaldean Neo-Aramaic	Arab	shifting	7	100000	500.455	0	detailed	193.065	2	0.0217702	0.0366114	4	3	0.75	0.0623852	0	0	1	3.55	6.4	4657.28	17.4777	27.379	0.427737	319.742	17.158	0.395556	312.253	16.2031	0.363761	0	0	0.0266667	0.0245926	30.2	139.25	290.821	998.487	89.2222	6.33333	0.123178	0.0105101	6.21153	1819.18	1	1	0	0
cle	Lealao Chinantec	Central America	threatened	5	2000	67.2946	0	detailed	81.1457	3	0.0866971	0.00045	25	4	0.16	0.00176625	0	0	1	5.1031	8.2	9587.64	22.674	29.114	0.109018	29.2188	4.02005	0	27.7075	3.77297	0	0	0	0	0	46.1	174	295.261	191.627	84.6993	31	0.14554	0.0050672	6.56546	1582.3	1	0	0	0
clh	Chilisso	Southern Asia	shifting	6a	1000	7.77887	0	basic	31.2797	2	0.0598399	0.0113978	8	1	0.125	0.315965	0	0	0	2.49344	4.7	993.383	17.7437	14.338	0.424787	60.9626	13.0053	0.255	58.6242	12.149	0.219231	0	0	0	0	34.2	255.5	282.021	855.711	44.8018	11	0.111111	0.0447503	7.11565	2945.69	1	0	0	1
cli	Chakali	Western Africa	shifting	6b	6000	225.632	0	detailed	348.634	2	0.0188901	0.735509	6	0	0	0.409752	0	0	0	5.94171	6.7	1299.34	15.5941	32.155	0.159495	28.0494	8.55821	0	26.6838	8.04816	0	0.75	0.703125	0	0	41.2	202.5	300.664	188.87	90.1786	7.66667	0.0499408	3.4e-09	4.18681	154.264	1	0	0	1
clk	Idu	Southern Asia	threatened	6a	11080	3917.29	0	detailed	18622.6	7	0.00741221	0.116215	4	0	0	0.0248985	0	0	1	3.46518	5.73507	1920.63	18.0601	20.2754	0.158971	11.0822	2.93408	0.0411733	10.5056	2.76584	0.0380431	0	0	0	0	45.7887	234.333	281.795	591.848	84.1757	26	0.180556	0.0245786	7.11661	3883.57	1	0	0	0.823649
cll	Chala	Western Africa	shifting	6a	3000	41.697	0	basic	44.8181	2	0.0551393	0.98424	11	0	0	0.67466	0	0	0	5.94171	6.7	1299.34	15.5941	32.155	0.159386	53.7639	9.96886	0	51.8086	9.4083	0	0.01	0.009375	0	0	41.2	213.75	300.742	137.352	76.9158	7.5	0.0415233	0.0334974	4.99816	376.932	1	0	0	1
clm	Clallam	Northern America	extinct	9	5	0.101258	0	detailed	184.148	2	0.024307	1.41e-05	3	2	0.666667	0.000135	0	0	1	5.19486	13.2	49405.8	23.2755	12.062	0.104413	74.8618	10.2264	0	70.7423	9.62914	0	0	0	0.16	0.150667	37.4	202.75	281.994	476.122	60.5753	2	0.0192468	0.0133275	6.26391	914.381	1	0	0	1
clo	Lowland Oaxaca Chontal	Central America	moribund	8a	1060	55.5371	0	detailed	68.0855	1	0.0329938	0	12	5	0.416667	0.00109888	0	0	1	5.1031	8.2	9587.64	22.674	29.114	0.162666	81.673	7.39506	0	77.6502	6.96537	0	0	0	0	0	46.1	174	300.948	78.2371	112.443	15	0.0833333	0.0102513	6.58282	1435.26	1	0	0	0
clu	Caluyanun	South-Eastern Asia	not endangered	5	30000	184.54	1	basic	126.036	0	0	0	5	1	0.2	0.0212957	0	0	1	2.59534	9	2217.47	17.1724	16.385	0.165606	162.567	14.3577	0.877714	156.83	13.7356	0.852571	0	0	0	0	41.6	312	300.745	78.146	82.0092	9.5	0.087956	0.037078	6.15672	427.454	1	0	0	1
clw	Chulym Turkic	Europe	moribund	8b	44	7.81425	0	detailed	1375.61	2	0.0121907	0.00355274	3	1	0.333333	0.00243473	0	0	1	3.82025	11.5	11087.8	18.6975	20.561	0.182039	4.97547	4.15501	0	4.62207	3.57605	-0.0560559	0	0	0	0	35.4	155	272.562	1173.33	49.6271	0	0	1.01e-07	5.187	794.83	1	0	0	0
cly	Eastern Highland Chatino	Central America	not endangered	6b	1800	50.246	0	little or none	94.2727	3	0.0679671	0.000625	19	9	0.473684	0.00131769	0	0	1	5.1031	8.2	9587.64	22.674	29.114	0.236168	17.3346	7.1548	0.016	16.5715	6.55463	-0.016	0	0	0	0	46.1	184.5	292.555	109.605	97.0469	14.5	0.0862299	0.0415275	6.86064	2111.38	1	0	0	0
cma	Maa	South-Eastern Asia	not endangered	6a	33300	183.188	0	basic	3144.99	6	0.0214008	0.0189801	7	1	0.142857	0.0217261	0	0	0	5.01198	7.6	1317.89	22.3212	20.513	0.172637	151.543	6.74065	0.101587	145	6.28869	0.0840293	0	0	0	0	37.4	256.75	297.88	111.594	76.4445	41	0.205544	0.0620876	4.88115	630.668	0	0	0	0
cme	Cerma	Western Africa	not endangered	5	63100	922.503	0	basic	2785.5	8	0.029447	0.425113	10	1	0.1	0.396517	0	0	0.901556	4.47223	1.67564	703.787	15.1579	24.89	0.209493	64.6127	11.4095	0.670877	62.8856	11.0007	0.670877	0.102544	0.0880757	0	0	39.9632	188	300.32	97.1454	96.0215	5	0.0373134	0	4.29618	158.291	1	0	0	0
cmi	Ember√°-Cham√≠	South America	threatened	5	5510	32.674	0	detailed	12681.6	4	0.00643899	0.00145884	5	2	0.4	0.000209	0	0	1	4.45981	7.4	6336.71	21.3893	34.178	0.196172	127.305	11.2039	0.217143	120.65	10.5544	0.208562	0.155147	0.145005	0.0241096	0.0217769	49.8	362	292.382	28.8083	30.0056	49	0.153871	0.061906	6.90021	2222.88	1	0	0	0
cml	Campalagian	South-Eastern Asia	not endangered	6a	30000	159.388	0	basic	111.87	2	0.0465829	0.424599	8	1	0.125	0.237401	0	0	0	3.23872	7.6	3122.36	16.5116	40.073	0.359449	257.619	17.2261	0.81	246.949	16.5535	0.808462	0	0	0	0	45.6	333	300.399	38.4089	37.3647	13	0.12381	0.0251242	6.68556	1409.32	1	0	1	0
cmo	Central Mnong	South-Eastern Asia	threatened	5	70000	4713.41	0	basic	20160	10	0.0133181	0.15849	2	1	0.5	0.654664	0	0	0	2.43159	5.18042	997.998	18.3687	14.6017	0.166679	37.5683	5.03749	0.187525	36.4197	4.73517	0.169966	0.00310644	0.00286587	0	0	35.3963	268.667	298.536	139.604	85.2027	36.6667	0.191784	0.00559301	5.1594	771.295	0.756117	0	0	0.756117
cmr	Mro Chin	South-Eastern Asia	threatened	6b	75000	1500.37	0	basic	3219.18	5	0.0163647	0.543599	8	0	0	0	0	0	0.986305	0.805844	4.11096	976.341	16.7936	11.3648	0.263613	67.7377	10.0212	0.232	60.0544	9.48024	0.2208	0	0	0	0	33.3082	248	298.173	291.817	122.062	23	0.169118	0.0539229	5.84246	713.756	0	0	0	0
cna	Changthang	Southern Asia	threatened	6a	10100	4136.72	0	basic	2139.88	4	0.0153731	0.0232432	5	0	0	0.0205885	0	0	1	3.42732	5.43089	1409.48	17.7656	16.1001	0.159753	3.5424	2.18913	0	3.35846	2.05656	0	0	0	0	0	46.389	98.25	265.964	1001.52	91.5865	3.33333	0.0576368	0	6.88186	2684.26	1	0	0	0.98374
cnb	Chinbon Chin	South-Eastern Asia	not endangered	6a	19600	717.505	0	little or none	5943.12	6	0.018143	0.0892085	7	0	0	0	0	0	1	0.78744	4.1	979.052	16.7598	11.096	0.235799	19.6756	6.50086	0.0612658	17.5434	6.1511	0.0612658	0	0	0	0	33.3	232	295.92	286.513	102.762	24	0.184615	0.0446214	5.80032	999.067	0	0	0	0
cnc	C√¥√¥ng	South-Eastern Asia	moribund	6a	2030	49.4312	0	little or none	30.1501	3	0.0719701	0.732229	14	4	0.285714	0	0	0	0	5.01198	7.6	1317.89	22.3212	20.513	0.284408	26.4108	4.54579	0	25.8705	4.27918	0	0	0	0	0	37.4	339	293.941	382.094	95.369	38	0.143144	0.0605145	6.31949	814.771	0	0	0	0
cng	Northern Qiang	Asia	shifting	7	57800	5761.94	0	detailed	4024.36	4	0.0155869	0.0124	4	1	0.25	0.0124	0	0	1	3.66	7.3	4550.45	19.5756	41.757	0.0823715	14.8189	6.99874	0.23673	13.9404	6.63751	0.23673	0.363711	0.333923	0	0	42.7	159.5	275.406	704.42	79.3854	18.6667	0.136266	3.8e-08	6.65624	1754.79	1	0	0	0
cnh	Haka Chin	Southern Asia	shifting	3	125000	6545.83	0	basic	3985.03	8	0.0184732	0.0985635	12	0	0	0	0	0	1	1.04187	4.22548	1015.59	16.854	11.5381	0.239559	16.7717	6.38378	0.0379221	15.7284	6.02452	0.0356643	0	0	0	0	34.5692	250.333	292.687	332.408	92.4183	27	0.183673	0.0756532	5.97886	1138.57	0.0965199	0	0	0.0965199
cni	Ash√°ninka	South America	threatened	5	26000	1566.63	0	basic	17708.9	8	0.00881741	0.00785167	3	0	0	0.0142818	0	0	1	2.86775	8.6	5082.35	21.2652	30.909	0.0546134	18.7738	3.55469	0.0218031	18.1815	3.36994	0.0194602	0.0290985	0.0271524	0	0	46.9	208.875	293.858	61.198	53.5868	15	0.10274	0.0522187	6.731	2958.15	1	0	0	0
cnk	Khumi Chin	Southern Asia	not endangered	5	62090	1848.01	0	basic	4238.1	11	0.0277577	0.161533	18	3	0.166667	0	0	0	0.884632	1.06973	4.25505	974.493	17.0918	13.5814	0.231292	21.5267	5.56011	0.0132558	20.3018	5.22871	0.0132558	0	0	0	0	34.004	254	297.148	310.234	111.447	25.1667	0.176576	0.040079	5.84246	713.756	0.0482757	0	0	0.0482757
cnl	Lalana Chinantec	Central America	threatened	5	10700	315.522	0	basic	982.06	4	0.0322047	0.00101428	21	4	0.190476	0.00133806	0	0	1	5.1031	8.2	9587.64	22.674	29.114	0.162315	20.3903	4.96724	0.00717949	19.3874	4.44332	-0.0391321	0.216154	0.211843	0	0	46.1	208	296.125	211.25	80.3929	28.5	0.136495	0.0188382	6.70388	1922.35	1	0	0	0
cns	Central Asmat	South-Eastern Asia	threatened	6b	7000	1392.13	0	detailed	15777.9	14	0.00820694	0.172464	6	4	0.666667	0.0854108	0	0	0	3.23872	7.6	3122.36	16.5116	40.073	0	5.90979	2.37007	0.17547	5.8179	2.32817	0.17547	0	0	0	0	45.6	303.25	299.884	75.1477	18.1171	1	0.012987	0.00764392	4.74879	1146.04	1	0	1	0
cnt	Tepetotutla Chinantec	Central America	shifting	6b	1850	49.1099	0	basic	349.458	6	0.0818123	0.000618	33	8	0.242424	0.00262822	0	0	1	5.1031	8.2	9587.64	22.674	29.114	0.200391	5.18475	4.81476	0	4.7355	4.49751	-0.00102564	0	0	0	0	46.1	242	292.099	193.86	78.8079	46	0.194915	0.0366549	6.70388	1922.35	1	0	0	0
cnu	Western Algerian Berber	Arab	threatened	7	76300	315.343	0	detailed	3136.51	1	0.00328975	0	1	0	0	0	0	0	0	4.33702	7.2	4480.8	21.5384	41.542	0.208652	222.625	13.0173	0.350508	211.396	12.3151	0.332464	0.0883051	0.0777807	0.0322034	0.0316836	32.9	201.25	290.054	620.369	64.4699	5	0.0757576	0.0022422	6.04608	537.687	1	1	0	0
cnw	Ngawn Chin	South-Eastern Asia	not endangered	5	15000	360.158	0	little or none	301.091	5	0.036287	0.58681	8	0	0	0.107902	0	0	1	0.78744	4.1	979.052	16.7598	11.096	0.24813	18.431	9.87422	0.288	17.1322	9.35608	0.28	0	0	0	0	33.3	245.5	290.545	342.951	88.269	29	0.196566	0.0843067	6.03084	1113.05	0	0	0	0
cob	Chicomuceltec	Central America	extinct	9	1600	41.1047	0	basic	16649.6	1	0.0013041	0	2	1	0.5	0.0069495	0	0	1	4.33094	6.90583	7186.9	22.2995	25.679	0.185575	72.9616	7.43105	0.0398195	70.106	6.91402	0.0209231	0.0956992	0.0904962	0.00493233	0.00466767	46.3516	252.25	296.948	128.718	81.6292	20	0.097561	0.0198187	7.01884	1697.87	1	0	0	0
coc	Cocopa	Central America	shifting	7	350	7.64738	0	detailed	1192.34	3	0.0156614	0.62507	2	0	0	0.990707	0	0	1	5.12713	9.50931	20014.5	22.8315	24.6487	0.201146	63.9486	13.4374	0.237551	61.133	12.6867	0.213815	0.0393878	0.0371173	0.121633	0.11619	43.8218	21	295.136	706.258	55.178	0.5	0.00510204	0.0441944	6.08596	955.966	1	0	0	0.261863
cod	Cocama-Cocamilla	South America	nearly extinct	8a	250	206.828	0	detailed	29249.8	7	0.00527998	0.324045	1	0	0	0	0	0	1	3.00711	8.51271	5371.99	21.2849	31.3543	0	4.59603	1.82067	0.00319039	4.36516	1.75625	0.00317984	0	0	0.000103	0.000103	46.8999	365	299.833	38.0461	23.2408	14	0.0439739	0.123483	3.2548	99.7227	1	0	0	0
coe	Koreguaje	South America	shifting	6b	2100	249.374	0	detailed	3355.38	1	0.00463206	0	4	3	0.75	1.16e-05	0	0	1	4.45981	7.4	6336.71	21.3893	34.178	0.0564811	6.04701	4.16653	0.156061	5.61949	4.01113	0.156061	0	0	0	0	49.8	365	298.585	68.673	34.4159	17	0.0568629	0.103263	5.26366	1609.62	1	0	0	0
cof	Tsafiki	South America	shifting	6b	2300	28.4694	0	detailed	341.212	1	0.014902	0	2	0	0	0.0202113	0	0	1	4.72689	7.9	4633.59	22.8743	29.792	0.105167	317.931	19.5076	0.513846	305.731	18.5642	0.496568	0	0	0.249231	0.24041	44.3	309.75	296.383	63.0635	83.2712	41.5	0.163519	0.0300654	6.5358	2042.12	1	0	0	0
cog	Chong of Chanthaburi	South-Eastern Asia	moribund	8a	500	3.74066	0	detailed	121.095	3	0.0739072	0.744969	6	0	0	0.708961	0	0	0	3.93859	7.5	5076.34	21.6801	29.528	0.186096	36.1454	5.43119	0	33.7904	5.08466	-0.00205128	0	0	0	0	40.6	244	298.267	125.312	78.4121	30	0.171429	0.00283915	5.00219	289.977	0	0	0	0
coh	Chonyi-Dzihana-Kauma	Africa	not endangered	6a	184000	478.414	0	basic	284.258	1	0.0155051	0	3	0	0	0.886797	0	0	0	5.46399	6.1	951.688	18.3722	19.2	0.506934	442.845	15.6931	0.312727	426.328	14.467	0.236364	0.0127273	0.0127273	0	0	44.2	182	298.773	131.55	69.5665	11	0.0557715	0.0134135	5.37649	495.182	1	0	0	1
coj	Cochimi	Central America	extinct	9	0	0	0	basic	34196.4	1	0.000592	0	1	0	0	0	0	0	1	5.1031	8.2	9587.64	22.674	29.114	0.151972	1.06847	3.60673	6.33e-05	1.02408	3.4187	6.33e-05	0.0778006	0.0729223	0.0013924	0.00134599	46.1	18	292.853	407.113	71.5343	2	0.02926	0.00598848	5.92861	674.972	1	0	0	0
cok	Santa Teresa Cora	Central America	threatened	5	3880	595.071	0	little or none	217.082	4	0.0703329	0.000226	7	0	0	0	0	0	1	5.1031	8.2	9587.64	22.674	29.114	0.106288	5.19115	2.57082	0	4.97138	2.4492	-0.000385	0	0	0	0	46.1	159	289.874	279.629	105.829	5	0.0320513	0.011198	6.59084	1380.38	1	0	0	0
col	Columbia-Wenatchi	Northern America	nearly extinct	8a	40	9.59831	0	detailed	2138.04	3	0.0157936	2.99e-05	3	2	0.666667	2.99e-05	0	0	1	5.19486	13.2	49405.8	23.2755	12.062	0.159379	0.769497	1.24712	0	0.722138	1.1694	-0.000455	0.0417045	0.0392614	0	0	37.4	96	279.869	796.304	30.5805	0.5	0.00555556	0.0694732	6.20827	1038.44	1	0	0	1
com	Comanche	Northern America	moribund	8a	100	4.82496	0	detailed	116.289	1	0.0214606	0	5	4	0.8	0.000294	0	0	1	5.19486	13.2	49405.8	23.2755	12.062	0.306207	205.516	25.9716	0.05	193.751	24.3396	0.0415385	0.09	0.085625	0.59	0.549333	37.4	151.5	289.734	904.513	42.1726	3	0.0357143	0	4.29262	252.858	1	0	0	1
con	Cof√°n	South America	shifting	5	2400	46.7734	0	basic	3911.83	1	0.00383112	0	4	1	0.25	0.000676	0	0	1	4.63026	7.71911	5249.76	22.337	31.3788	0.0534948	69.5308	8.68757	0.337468	67.4499	8.3495	0.337468	0	0	0.0250633	0.0226667	46.2898	354.167	297.345	38.6196	18.4716	34	0.0904255	0.0987997	6.22792	2825.32	1	0	0	0
coo	Comox	Northern America	nearly extinct	8a	40	3.02427	0	detailed	273.119	1	0.0044214	0	1	0	0	0	0	0	0	4.81739	12.6	48495.2	24.6523	12.289	0.132045	202.718	16.4435	0	192.191	15.1633	0	0	0	0.304	0.2688	31	197	282.039	530.775	53.6726	1.5	0.0170279	0.0398152	6.43146	965.142	1	0	0	1
cop	Coptic	Arab	extinct	9	0	0	0	detailed	165856	0	0	0	1	0	0	0	0	0	0	3.8813	6.5	2632.06	17.2554	4.841	0.122268	216.569	4.1456	0.00162798	206.792	3.93119	0.000919	0.0066521	0.00623502	0.0743081	0.0711478	40.4	0	294.382	638.096	43.588	2.3125	0.0634752	0.0194116	4.97639	434.501	1	1	0	0
coq	Coquille	Northern America	extinct	10	0	0	0	little or none	49520.5	2	0.00208803	0	1	0	0	0	0	0	1	5.19486	13.2	49405.8	23.2755	12.062	0.0998449	0.226781	3.14061	0.00388917	0.210812	2.94395	0.00352335	0.565864	0.530479	0.000443	0.000384	37.4	63	280.551	740.625	29.3342	0	0	0	6.02187	1031.93	1	0	0	1
cos	Corsican	Europe	not endangered	4	31000	1050.37	1	detailed	8789.1	2	0.00236656	0.014775	1	0	0	0	0	0	0.99765	5.49714	10.8972	41270.6	25.164	18.2823	0.327228	34.3545	8.54631	0.1023	32.7264	7.9685	0.0847494	0.142962	0.134834	0.032892	0.0305134	29.4087	249.75	286.462	589.732	46.1479	2	0.0377358	0.0150597	6.32283	455.897	0.99765	0	0	0
cot	Caquinte	South America	shifting	5	300	54.1018	0	detailed	1007.11	4	0.0329911	0.000698	5	0	0	0.000823	0	0	1	2.86775	8.6	5082.35	21.2652	30.909	0.000895	5.62591	1.08844	0.0126316	5.50843	1.04831	0.0126316	0	0	0	0	46.9	315	296.858	58.7181	50.4878	13	0.0431894	0.0538477	6.29016	2614.62	1	0	0	0
cou	Wamey	Western Africa	threatened	6b	23670	949.211	0	detailed	1585.51	4	0.0234944	0.516651	7	0	0	0.661981	0	0	0	2.39733	1.62288	696.185	15.0896	25.2758	0.096265	35.8172	7.44854	0.156825	34.3455	7.04797	0.156825	0.224444	0.208363	0	0	37.4543	165	300.711	238.598	123.342	12	0.0779221	0	3.88049	146.495	1	0	0	0
cov	Cao Miao	Asia	not endangered	6a	63600	626.189	0	detailed	301.875	3	0.0258769	0.0108507	8	3	0.375	0.0971613	0	0	1	3.66	7.3	4550.45	19.5756	41.757	0.149218	145.311	9.09915	0.0584615	134.28	8.5743	0.0584615	0.1	0.0932212	0	0	42.7	365	289.342	762.257	56.9088	15	0.109466	0.0313726	5.93635	679.982	1	0	0	0
cow	Cowlitz	Northern America	extinct	8b	310	8.73313	0	basic	8082.28	5	0.0106859	0.0369344	4	2	0.5	0.00190696	0	0	1	5.19486	13.2	49405.8	23.2755	12.062	0.223411	30.8523	7.38403	0	29.2199	6.91368	-0.000361	0	0	0.045679	0.0412428	37.4	191	282.674	517.754	62.1659	1	0.00980392	0.075623	6.23689	1214.21	1	0	0	1
cox	Nanti	South America	threatened	6a	250	91.453	0	detailed	185.235	1	0.0197464	0	3	0	0	0.0219595	0	0	1	2.86775	8.6	5082.35	21.2652	30.909	0.011263	1.99548	1.04	0.00571429	1.87042	0.975	0.00527473	0	0	0	0	46.9	227	294.588	64.2706	51.6075	18	0.0674157	0.0327365	5.93356	2168.25	1	0	0	0
coz	Chocholtec	Central America	threatened	8b	540	23.8598	0	detailed	86.604	2	0.0492008	1.19e-05	17	9	0.529412	0.00068	0	0	1	5.1031	8.2	9587.64	22.674	29.114	0.242271	21.7803	3.6378	0	20.7356	3.3621	0	0	0	0	0	46.1	216	287.21	154.638	92.5973	26.5	0.120185	0.0117721	6.72241	1929.71	1	0	0	0
cpa	Palantla Chinantec	Central America	threatened	6a	25000	410.678	0	basic	560.053	8	0.0618684	0.000698	28	8	0.285714	0.00234109	0	0	1	5.1031	8.2	9587.64	22.674	29.114	0.227689	27.6089	7.23445	0.00363636	26.129	6.62297	-0.0264336	0.0304545	0.0285511	0	0	46.1	242	296.951	227.707	78.6987	36	0.161183	0.0630178	6.70388	1922.35	1	0	0	0
cpb	Ucayali-Yur√∫a Ash√©ninka	South America	threatened	5	7870	6363.15	0	basic	20551.8	8	0.00614584	0.303089	3	1	0.333333	5.7e-05	0	0	1	3.30404	8.3333	6055.62	21.3301	32.3619	0	1.43665	1.23673	4.85e-05	1.37101	1.20674	4.85e-05	0	0	0	0	46.8059	315.6	298.807	51.9795	49.6904	10.5	0.0326493	0.00599978	5.61408	1705.58	1	0	0	0
cpc	Ajy√≠ninka Apurucayali	South America	threatened	6b	4000	1405.75	0	detailed	2784.93	3	0.0140658	0.000508	6	0	0	0.00151788	0	0	1	2.86775	8.6	5082.35	21.2652	30.909	0.0184928	3.19793	1.26619	0.00140351	3.09038	1.18363	0.000162	0	0	0	0	46.9	351	297.639	44.9037	44.7545	12	0.0382624	0.0892859	6.46588	2348.72	1	0	0	0
cpg	Cappadocian Greek	Europe	shifting	8b	0	0	0	detailed	7386.38	2	0.00248248	0.207567	3	0	0	0.411362	0	0	0	3.96396	10.3	26917.8	23.7121	22.788	0.341568	36.5071	12.99	0.486116	34.0875	12.1784	0.44328	0.000207	0.000201	0.0315702	0.0299063	33.2	185.75	287.025	750.306	30.4367	5	0.0490196	0.0292161	6.3825	866.688	0	0	0	0
cpn	Cherepon	Western Africa	not endangered	6a	111000	179.767	0	basic	201.414	3	0.0453089	0.311477	11	1	0.0909091	0	0	0	0	5.94171	6.7	1299.34	15.5941	32.155	0.368122	275.285	10.5913	0.03	263.931	9.96747	0.03	0.065	0.0604688	0	0	41.2	293.5	298.862	109.129	53.1303	12	0.0528634	0.0306591	4.7784	282.175	1	0	0	1
cps	Capiznon	South-Eastern Asia	not endangered	6a	639000	1884.19	0	basic	922.143	1	0.0042551	0	5	0	0	0.295367	0	0	1	2.59534	9	2217.47	17.1724	16.385	0.356114	454.821	17.628	0.854815	430.639	16.6478	0.807977	0	0	0.00444444	0.00414815	41.6	301	300.467	84.2452	42.8585	8	0.0754717	0.0208741	5.70695	371.446	1	0	0	1
cpu	Pichis Ash√©ninka	South America	threatened	5	12000	1594.07	0	detailed	6158.81	6	0.0159379	0.000625	5	3	0.6	0.000555	0	0	1	2.86775	8.6	5082.35	21.2652	30.909	0.0716934	7.36651	2.29393	0.00620408	7.15922	2.15523	0.00612873	0.0178776	0.016699	0	0	46.9	269	296.504	51.6412	44.3989	14.25	0.0497393	0.0633806	6.46588	2348.72	1	0	0	0
cpy	South Ucayali Ash√©ninka	South America	threatened	5	13000	7564.37	0	little or none	5870.14	0	0	0	5	1	0.2	0.000222	0	0	1	2.86775	8.6	5082.35	21.2652	30.909	0	1.66603	0.805173	0.00616667	1.60313	0.789954	0.00616667	4.17e-05	3.91e-05	0	0	46.9	315	298.363	61.0128	51.3266	11.75	0.0367409	0.0725544	5.45403	1787.75	1	0	0	0
cra	Chara	Africa	shifting	6a	13000	155.434	0	basic	545.294	4	0.0379123	0.62662	11	1	0.0909091	0	0	0	0	5.07306	2.3	341.554	17.9179	13.877	0.0572477	57.5144	6.04103	0.07	55.3486	5.68678	0.0570769	0.133	0.125594	0	0	32.4	261	296.06	85.4771	41.2875	13	0.0866667	0.0160342	6.45544	1388.9	1	0	0	1
crc	Lonwolwol	Oceania	shifting	5	1200	116.31	1	detailed	107.77	4	0.0744542	0.869938	26	10	0.384615	0.812428	0	0	0	5.28141	6.7	2868.04	18.0142	14.759	0.0770074	3.35045	9.61526	0.74	3.17333	9.37305	0.735385	0	0	0	0	38.1	365	298.283	98.8064	27.3157	4	0.129032	0.0841622	5.70521	235.063	1	0	0	1
crd	Coeur d'Alene	Northern America	nearly extinct	8b	2	0.0563198	0	detailed	1033.08	1	0.0064651	0	1	0	0	0	0	0	1	5.19486	13.2	49405.8	23.2755	12.062	0.226153	8.9059	5.83266	0.00780488	8.38373	5.45166	0.00780488	0	0	0.0107317	0.00852033	37.4	96	280.265	747.495	40.3348	0	0	0.0211582	6.00536	1015.94	1	0	0	1
crf	Caramanta	South America	threatened	10	0	0	0	little or none	18579	3	0.00527218	NA	4	1	0.25	0.000118	0	0	1	4.45981	7.4	6336.71	21.3893	34.178	0.2678	82.2076	11.0503	0.107952	78.1057	10.3842	0.103157	0.365194	0.341512	0.0129585	0.0113985	49.8	355	293.755	32.8769	32.875	48	0.15395	0.0272591	6.90021	2222.88	1	0	0	0
crh	Crimean Tatar	Arab	moribund	5	175370	12799	0	basic	118246	5	0.00294754	0.713844	1	0	0	0	0	0	0.00230206	4.36815	6.71293	10652.1	20.8501	43.0644	0.325311	102.014	11.7008	0.343157	96.3435	11.0228	0.319865	0.0296166	0.0277042	0.0287625	0.0272954	40.3198	112.5	283.766	735.689	44.3644	3.66667	0.0516937	0	5.95698	614.451	0.00171067	0	0	0
crj	Southern East Cree	Northern America	threatened	5	7310	824132	0	basic	1484.7	2	0.00457951	0.4562	1	0	0	0	0	0	0	4.81739	12.6	48495.2	24.6523	12.289	0.0335301	1.62298	2.03371	0	1.54024	1.91848	0	0	0	0.00244898	0.00206803	31	148.6	273.035	1309.75	41.0708	2	0.0401445	0.0762303	4.33362	118.164	1	0	0	1
crk	Plains Cree	Northern America	moribund	5	260	628.131	0	detailed	13944.2	9	0.00202667	0.00107264	4	2	0.5	0.000879	0	1	0.0735593	4.84516	12.6441	48562.2	24.5511	12.2723	0.0877942	12.9287	4.07092	0.0449446	12.4614	3.73702	0.0294238	0.0897601	0.0849562	0.0281181	0.025786	31.4708	134.048	274.499	1234.26	59.6054	1	0.0175439	2.27e-07	5.17379	420.344	1	0	0	1
crl	Northern East Cree	Northern America	threatened	5	5310	30528.4	0	basic	689.429	3	0.00700664	0.819096	2	0	0	0.97406	0	0	0	4.81739	12.6	48495.2	24.6523	12.289	0	5.03536	2.41853	0	4.77865	2.25545	0	0	0	0.0252632	0.0234386	31	131	270.513	1292.56	49.1648	2.6	0.0605132	0.0471198	4.27697	181.353	1	0	0	1
crm	Moose Cree	Northern America	threatened	6b	3000	6280.34	0	detailed	539.862	2	0.0132898	0.688898	2	0	0	0.688898	0	0	0	4.81739	12.6	48495.2	24.6523	12.289	0	0.00012	0.700695	0	0.000112	0.664728	0	0	0	0.00695652	0.00672464	31	151	272.906	1318.61	42.9862	2	0.0377358	0.0434398	4.00655	146.553	1	0	0	1
crn	El Nayar Cora	Central America	threatened	5	9480	314.654	0	detailed	5800.51	4	0.013643	0.000451	4	0	0	0	0	0	1	5.1031	8.2	9587.64	22.674	29.114	0.141535	31.6729	6.33348	0.15738	30.0787	5.8885	0.137951	0	0	0.00960699	0.00865211	46.1	159	296.984	263.73	123.457	5.25	0.034691	0.0535364	6.82114	1852.24	1	0	0	0
cro	Crow	Northern America	shifting	6b	3000	2809.61	0	detailed	9015.18	2	0.00389687	0.000119	1	0	0	0	0	0	1	5.19486	13.2	49405.8	23.2755	12.062	0.0924153	1.24305	3.67007	0.00938548	1.16314	3.44846	0.00831113	0.592151	0.555293	0.0052514	0.004946	37.4	72.75	280.279	959.24	46.5889	1.16667	0.0153304	0.00599558	5.94241	1123.41	1	0	0	1
crq	Iyo'wujwa Chorote	South America	shifting	5	4400	4013.1	0	detailed	2984.64	8	0.017651	0.0301613	6	2	0.333333	0.0349552	0	0	1	4.65159	8.34957	6221.11	21.1393	23.3824	0.171744	0.832521	2.31115	0.0382906	0.79326	2.1622	0.0312952	0.000427	0.000400641	0	0	44.2513	182.667	296.934	394.284	80.2239	7.6	0.0601162	0.0354567	3.63688	167.556	1	0	0	0
crt	Iyojwa'ja Chorote	South America	shifting	6b	800	63.7741	0	detailed	1570.28	3	0.0188397	0.738992	6	2	0.333333	0.000592	0	0	1	5.29063	9.8	10386	21.3794	18.138	0.172018	8.85075	4.88726	0.221935	8.39689	4.73782	0.221787	0	0	0	0	39.9	187.5	296.768	388.263	84.4726	9	0.0641325	0.0194299	4.89747	932.761	1	0	0	0
crv	Chaura	Southern Asia	shifting	6a	5910	NA	1	little or none	5.33245	0	0	0	1	0	0	0	0	0	1	3.42347	5.4	1357.56	17.7357	15.676	NA	NA	NA	NA	NA	NA	NA	NA	NA	NA	NA	46.45	325	300.72	49.7166	48.4615	7	0.241379	NA	3.78455	64.5933	1	0	0	1
crw	Chrau	South-Eastern Asia	threatened	6b	7000	10.7588	0	detailed	4872.44	5	0.0162611	0.0221627	5	1	0.2	0.0221627	0	0	0	5.01198	7.6	1317.89	22.3212	20.513	0.289357	443.691	15.8544	0.379792	424.565	14.9668	0.333558	0	0	0.0745833	0.0745694	37.4	253	299.487	106.832	84.1347	25	0.145225	0.0628079	4.60291	490.042	0	0	0	0
crx	Carrier	Northern America	moribund	7	1530	1078.35	0	detailed	1464.02	1	0.00169031	0	1	0	0	0	0	0	0	4.81739	12.6	48495.2	24.6523	12.289	0.0478767	1.9059	3.30593	0	1.78841	3.08886	-0.000252	0	0	0.0386885	0.0350601	31	134.5	275.729	920.227	24.5619	0.75	0.0138921	0.0569936	5.90511	839.884	1	0	0	1
cry	Cori	Western Africa	threatened	6a	1000	5.15435	0	basic	74.0381	1	0.0291695	0	27	0	0	0.685968	0	0	0	3.06	5.2	2292.45	13.6809	34.109	0.302662	328.474	14.7037	0.87	316.301	14.1554	0.87	0.0325	0.0173438	0	0	41.9	192	297.725	161.3	98.438	2	0.0143386	0	5.11917	539.465	1	0	0	1
crz	Cruze√±o	Northern America	extinct	9	0	0	0	little or none	52.0555	3	0.0213474	0	7	5	0.714286	3.79e-06	0	0	1	5.19486	13.2	49405.8	23.2755	12.062	0.163366	551.552	19.9281	0	518.927	18.6114	0	0	0	0.38	0.354667	37.4	155	287.648	409.768	96.0585	5	0.0566341	0.00891378	6.47918	966.409	1	0	0	1
csa	Chiltepec Chinantec	Central America	threatened	8b	0	0	0	basic	41.2094	2	0.080941	0.00136279	24	7	0.291667	0.00242343	0	0	1	5.1031	8.2	9587.64	22.674	29.114	0.25083	100.881	15.1006	0.16	95.8937	14.4306	0.16	0.115	0.10625	0	0	46.1	242	298.73	236.674	86.5992	26	0.127451	0.0812307	6.53074	1876.39	1	0	0	0
csb	Kashubian	Europe	threatened	8a	50000	217.534	0	detailed	374.552	1	0.00771871	0	1	0	0	0	0	0	1	4.94011	11.9	12599.5	21.3865	12.213	0.372701	647.072	29.1904	0.252308	608.292	27.6287	0.199763	0	0	0.652308	0.635692	31.3	211	280.808	705.42	29.4242	1	0.0135135	0.026884	4.44864	157.963	0	0	0	0
csh	Asho Chin	South-Eastern Asia	not endangered	5	34000	580.137	0	detailed	10516.1	12	0.0163542	0.307339	3	0	0	0.128086	0	0	0.968135	0.830261	4.12549	972.746	16.8385	11.7214	0.252981	60.1885	10.2346	0.431247	54.5431	9.74191	0.417238	0	0	0	-2.51e-05	33.3191	244	297.973	306.383	94.6858	23.875	0.179732	0.0481691	5.89598	1517.67	0	0	0	0
csi	Coast Miwok	Northern America	extinct	9	0	0	0	basic	2175.5	4	0.0130972	1.62e-05	6	5	0.833333	1.26e-05	0	0	1	5.19486	13.2	49405.8	23.2755	12.062	0.223058	36.861	8.63135	0.00153846	34.6472	8.05978	0.00153846	0.0987179	0.0929407	0.0533333	0.0463932	37.4	204	286.781	374.82	92.6061	4	0.0372462	0.0101183	6.07001	936.576	1	0	0	1
csk	Jola-Esulalu	Western Africa	threatened	5	45100	495.343	0	detailed	1294.59	13	0.0381814	0.439346	16	2	0.125	0.417544	0	0	0	6.08904	2.40198	1271.61	16.6577	23.7955	0.187623	136.554	8.76713	0.0709091	131.417	8.28026	0.0667133	0.0195455	0.0183097	0.00818182	0.00763636	39.3287	149.5	299.11	111.512	149.446	7	0.0456645	0.0335639	3.0061	32.2777	1	0	0	0
csm	Central Sierra Miwok	Northern America	nearly extinct	8b	12	0.919431	0	detailed	331.511	1	0.0131542	0	2	1	0.5	5.73e-07	0	0	1	5.19486	13.2	49405.8	23.2755	12.062	0.198309	56.1677	5.55947	0	52.5611	5.18277	0	0	0	0	-0.00184615	37.4	89.25	285.736	653.506	83.2429	5	0.0455812	0	6.39456	1510.3	1	0	0	1
cso	Sochiapam Chinantec	Central America	shifting	5	3590	82.8531	0	detailed	117.802	5	0.122802	0.000286	34	10	0.294118	0.00274637	0	0	1	5.1031	8.2	9587.64	22.674	29.114	0.236391	48.598	5.45557	0	46.0128	5.1521	0	0	0	0	0	46.1	242	294.901	224.403	78.4752	46	0.194915	0.0459925	6.70388	1922.35	1	0	0	0
css	Southern Ohlone	Northern America	extinct	9	1	0.0316927	0	detailed	9666.72	6	0.0106522	6.54e-06	3	2	0.666667	3.59e-06	0	0	1	5.19486	13.2	49405.8	23.2755	12.062	0.107941	46.1205	7.78927	0.0745799	43.3175	7.31705	0.0710694	0.224201	0.209624	0.061897	0.0562963	37.4	169.333	287.283	435.776	91.1557	5.6	0.056627	0.00293762	6.06456	622.369	1	0	0	1
cst	Northern Ohlone	Northern America	extinct	9	0	0	0	little or none	8306.52	3	0.00822491	0.194143	3	1	0.333333	6.77e-06	0	0	1	5.19486	13.2	49405.8	23.2755	12.062	0.144163	8.8843	5.63666	0.14	8.47122	5.25617	0.123722	0.244671	0.227058	0.0102994	0.00924551	37.4	154.167	288.388	596.471	85.992	8	0.0761905	0	6.35726	1502.21	1	0	0	1
csw	Swampy Cree	Northern America	threatened	6b	85	307.355	0	detailed	3768.6	6	0.00438596	0.000792	0	0	0	0	0	0	0	4.81739	12.6	48495.2	24.6523	12.289	0	5.82454	1.76706	0	5.50539	1.65811	-0.00115091	0	0	0.0174046	0.0160814	31	133.885	269.947	1432.8	54.0189	2	0.0440039	0.0398336	3.69459	103.491	1	0	0	1
csy	Sizang Chin	South-Eastern Asia	not endangered	5	10000	212.862	0	detailed	291.255	2	0.0237493	0.250407	8	0	0	0.108455	0	0	1	0.78744	4.1	979.052	16.7598	11.096	0.25234	33.578	6.91269	0.1	31.2119	6.57502	0.1	0	0	0	0	33.3	242.5	291.272	341.915	88.8982	31.5	0.201699	0.0866041	6.03084	1113.05	0	0	0	0
cta	Tataltepec Chatino	Central America	threatened	6b	2640	70.1864	0	detailed	115.809	2	0.0505273	0.000624	18	8	0.444444	0.00103502	0	0	1	5.1031	8.2	9587.64	22.674	29.114	0.237912	33.2129	4.82648	0.05	31.2786	4.50858	0.0423077	0	0	0	0	46.1	195	297.729	115.305	109.584	9	0.0588235	0.056711	6.86064	2111.38	1	0	0	0
ctd	Tedim Chin	Southern Asia	not endangered	5	344000	11883.3	0	basic	11057.2	13	0.0174984	0.158023	8	0	0	0.56634	0	0	1	1.886	4.64177	1136.8	17.1665	13.0047	0.248044	38.3284	7.00786	0.0995056	35.9915	6.62166	0.0969196	0	0	0	0	38.7802	258.167	292.857	348.47	86.2156	29.5	0.184632	0.0587227	6.03084	1113.05	0.416748	0	0	0.416748
cte	Tepinapa Chinantec	Central America	threatened	6a	11800	235.539	0	little or none	134.817	3	0.0606229	0.000361	29	6	0.206897	0.00185534	0	0	1	5.1031	8.2	9587.64	22.674	29.114	0.175045	40.2482	4.594	0.016	37.9798	4.04388	-0.0350769	0.036	0.03425	0	0	46.1	242	297.752	228.342	79.7657	26	0.127451	0.0310181	6.70388	1922.35	1	0	0	0
ctg	Chittagonian	Southern Asia	not endangered	3	13000000	13869.2	0	detailed	12922.7	16	0.0147905	0.232656	14	2	0.142857	0.22597	0	0	0.000889	2.13009	4.89929	781.33	19.2267	30.7055	0.346599	831.077	13.2515	0.218039	791.572	12.483	0.205423	0.010305	0.00968137	0.00522876	0.00444444	33.8995	256.25	298.412	321.527	106.519	27.5	0.180313	0.0806209	4.08713	554.562	0	0	0	0
ctl	Tlacoatzintepec Chinantec	Central America	shifting	6a	1720	27.7665	0	basic	167.545	6	0.125543	0.00063	30	7	0.233333	0.00263107	0	0	1	5.1031	8.2	9587.64	22.674	29.114	0.241719	46.7406	7.67314	0	43.5848	7.12263	-0.0146154	0.03125	0.029375	0	0	46.1	242	296.772	236.9	79.6882	46	0.194915	0.0656415	6.70388	1922.35	1	0	0	0
ctm	Chitimacha	Northern America	extinct	9	300	17.5119	0	basic	33210	3	0.0034021	0	2	1	0.5	0	0	0	1	5.19486	13.2	49405.8	23.2755	12.062	0.272377	40.1571	9.57348	0.0069485	37.9228	8.89107	-0.00860403	7.69e-06	7.21e-06	0.107517	0.0996341	37.4	345	291.961	677.187	17.2251	1.33333	0.0127691	0.0326612	3.24573	103.323	1	0	0	1
ctn	Chintang	Southern Asia	shifting	6b	3710	5.81499	0	detailed	18.2242	2	0.0928117	0.0776344	32	24	0.75	0	0	0	0	3.70359	3.3	592.401	17.2686	15.856	0.260312	193.712	15.0474	0.87	180.308	14.1332	0.806923	0	0	0	0	37.15	206.5	296.482	464.5	100.735	21	0.128049	0.0781549	6.08483	2185.36	0	0	0	0
cto	Ember√°-Cat√≠o	South America	threatened	6a	15040	499.264	0	basic	13165.6	2	0.00270705	0.00243345	1	0	0	0	0	0	1	4.44239	7.42932	6363.64	21.4287	34.0536	0.144318	36.4692	6.33187	0.0896578	35.0736	5.99268	0.0879087	0.23173	0.215669	0.00250951	0.00241825	49.7614	366	296.744	33.7865	38.141	20	0.0819672	0.03001	6.45576	2076.69	1	0	0	0
ctp	Western Highland Chatino	Central America	threatened	5	16000	434.088	0	detailed	730.52	5	0.0402493	0.000255	16	8	0.5	0.000759	0	0	1	5.1031	8.2	9587.64	22.674	29.114	0.230652	41.3366	7.0221	0.0162963	38.8929	6.58794	0.00683761	0	0	0	0	46.1	184.5	294.811	113.529	101.818	14.5	0.0862299	0.0570149	6.86064	2111.38	1	0	0	0
cts	Northern Catanduanes Bicolano	South-Eastern Asia	not endangered	6a	77500	480.276	1	little or none	641.004	2	0.0119772	0.291613	2	0	0	0.291613	0	0	1	2.59534	9	2217.47	17.1724	16.385	0.233652	138.681	10.8797	0.335	132.997	10.3724	0.335	0	0	0	0	41.6	365	299.501	110.451	51.1232	6	0.0557042	0.0475409	5.33612	147.863	1	0	0	1
ctt	Wayanad Chetti	Southern Asia	threatened	6a	5000	12.5359	0	little or none	82.7809	3	0.0801894	0.690521	25	6	0.24	0.340747	0	0	1	3.42347	5.4	1357.56	17.7357	15.676	0.273992	433.791	10.6948	0.0266667	407.383	9.98559	0.0174359	0	0	0	0	46.45	237	294.887	157.619	111.881	50	0.284091	0.0134287	5.96747	792.919	1	0	0	1
ctu	Chol	Central America	not endangered	5	145000	1593.03	0	detailed	695.225	1	0.00947459	0	3	1	0.333333	0.000832	0	0	1	5.1031	8.2	9587.64	22.674	29.114	0.286596	59.0007	7.65195	0.0442857	56.2588	7.0496	0.0114286	0	0	0	0	46.1	267	298.616	207.559	48.2232	14	0.0736256	0.0314017	5.68547	952.397	1	0	0	0
ctz	Zacatepec Chatino	Central America	shifting	7	450	12.5993	0	detailed	115.32	2	0.050845	0.000624	15	6	0.4	0.00143525	0	0	1	5.1031	8.2	9587.64	22.674	29.114	0.243563	14.9352	7.78612	0.07	14.0454	7.16011	0.0376923	0	0	0	0	46.1	195	296.762	110.879	105.378	9	0.0588235	0.0663441	6.86064	2111.38	1	0	0	0
cua	Cua	South-Eastern Asia	threatened	6b	12000	67.3015	0	basic	1186.37	7	0.050142	0.0102126	9	1	0.111111	0.0144831	0	0	0	5.01198	7.6	1317.89	22.3212	20.513	0.301848	99.1609	8.2972	0.0475	92.8481	7.7618	0.0354487	0	0	0	0	37.4	300	297.022	274.482	74.5277	35	0.143443	0.0253234	6.2154	956.707	0	0	0	0
cub	Cubeo	South America	shifting	3	6250	1844.01	0	detailed	11191.8	11	0.0144301	0.262713	6	1	0.166667	4.65e-05	0	0	1	4.63871	7.32477	7081.45	21.4329	35.0796	0	2.6685	0.723229	0.00545055	2.61878	0.707922	0.00535588	0	0	0	0	49.2734	366	299.069	61.1534	33.5789	9.5	0.041641	0.0832844	3.65685	80.9737	1	0	0	0
cuc	Usila Chinantec	Central America	threatened	6a	7410	114.691	0	basic	112.802	4	0.0959561	0.00118917	27	7	0.259259	0.00253073	0	0	1	5.1031	8.2	9587.64	22.674	29.114	0.245991	35.022	5.4777	0	33.0239	5.01335	-0.0264615	0.05	0.046875	0	0	46.1	242	296.895	230.933	79.5514	46	0.194915	0.0666126	6.53074	1876.39	1	0	0	0
cug	Chung	Africa	not endangered	5	2000	24.1743	0	little or none	35.2065	3	0.105331	0.79069	50	10	0.2	0.758393	0	0	0	2.76802	5.3	1286.52	16.6852	41.84	0.132111	83.0431	10.2654	0	78.0355	9.31878	-0.0646154	0	0	0	0	43.1	237	297.263	128.488	79.1257	26	0.142857	0.0133067	5.82976	1108.04	1	0	0	1
cuh	Chuka	Africa	not endangered	6a	70000	281.94	0	basic	1224.73	5	0.0312252	0.494778	7	0	0	0.646501	0	0	0	5.46399	6.1	951.688	18.3722	19.2	0.514882	295.425	10.9279	0.06	282.274	10.283	0.0575	0.00541667	0.00507813	0	0	44.2	187.75	291.943	94.9438	93.812	18.5	0.0862709	0.0270347	6.20154	1371.44	1	0	0	1
cui	Cuiba	South America	shifting	5	2850	571.104	0	detailed	10694.5	5	0.00860752	0.000714	3	2	0.666667	0.00083	0	0	1	4.39718	7.51881	6960.24	21.3336	33.5754	0.0646461	4.83992	4.01456	0.00835267	4.7001	3.83243	0.00835267	0.398724	0.373531	0	0	48.8654	278.167	300.302	94.2557	74.9326	8.8	0.0435814	0.0910922	3.70479	678.628	1	0	0	0
cuj	Mashco Piro	South America	threatened	6b	60	21.2508	0	little or none	3984.95	3	0.00871845	0.000205	4	0	0	0.453939	0	0	1	2.86775	8.6	5082.35	21.2652	30.909	0	2.53801	1.00726	0.00477987	2.45696	0.977939	0.00477987	0	0	0	0	46.9	365	297.808	87.1253	49.4879	11	0.0345912	0.0025072	4.36077	661.102	1	0	0	0
cuk	San Blas Kuna	South America	threatened	5	57100	7661.57	0	detailed	8969.58	3	0.00405199	0.00181016	4	0	0	0.00151706	0	0	1	3.35229	9.26358	8048.57	23.8889	26.2705	0.1107	6.60216	4.11495	0.191761	6.24306	3.92315	0.184643	0.00940299	0.00872761	0	0	47.3479	322	298.762	44.7725	54.3967	10	0.0373134	0.0119481	5.53697	233.298	1	0	0	0
cul	Culina	South America	shifting	6b	3900	8153.85	0	detailed	31878.6	4	0.00215801	0.000141	1	0	0	0	0	0	1	5.54677	6.96237	11058.6	21.6635	39.8302	0	0.709756	1.04462	0.0037392	0.684927	1.00795	0.00363043	0	0	0	0	46.322	365.25	298.282	55.3262	46.9546	10.5	0.0351557	0.0389041	3.74884	85.2318	1	0	0	0
cuo	Cumanagoto	South America	shifting	8b	49	0.93584	0	basic	22816.7	2	0.00121407	0.00103979	2	0	0	0.00103979	0	0	1	3.66906	8.9	14209.1	20.6852	26.57	0.225271	101.857	9.91471	0.0237824	97.0552	9.40227	0.021949	0.0109845	0.0102445	0.106632	0.102238	38	229.3	297.984	63.6437	56.6396	17	0.0723404	0.00652889	5.4434	412.634	1	0	0	0
cup	Cupe√±o	Northern America	extinct	9	700	15.8327	0	detailed	13069.7	0	0	0	3	1	0.333333	0.625067	0	0	1	5.19486	13.2	49405.8	23.2755	12.062	0.135906	24.5798	4.13403	0.0256705	23.7337	3.91943	0.0239906	0.053908	0.0505376	0.0312644	0.0294049	37.4	29	293.479	725.816	60.992	2	0.0213795	0	6.58653	1173.17	1	0	0	1
cuq	Cun	Asia	moribund	6a	80000	499.258	0	detailed	161.496	3	0.0368913	0.223444	3	0	0	0.223444	0	0	1	3.66	7.3	4550.45	19.5756	41.757	0.308271	346.704	18.1452	0.88	326.391	17.0401	0.812308	0.0142857	0.0129464	0	0	42.7	278.5	298.142	386.041	82.5934	15	0.121536	0.0503141	5.57641	238.564	1	0	0	0
cur	Chhulung	Southern Asia	shifting	7	2050	3.35003	0	basic	17.8772	3	0.151237	0.0493737	31	23	0.741935	0	0	0	0	3.70359	3.3	592.401	17.2686	15.856	0.266582	161.631	15.0312	0.89	150.448	14.0699	0.817692	0	0	0	0	37.15	206.5	295.557	461.612	98.093	21	0.128049	0.080587	6.08483	2185.36	0	0	0	0
cut	Teutila Cuicatec	Central America	shifting	6b	3140	64.2789	0	basic	202.31	4	0.0760053	0.000298	31	8	0.258065	0.00326506	0	0	1	5.1031	8.2	9587.64	22.674	29.114	0.254564	31.1396	7.46616	0	29.4456	7.0006	-0.00351648	0	0	0	0	46.1	242	294.262	222.718	78.321	46	0.194915	0.0555013	6.70388	1922.35	1	0	0	0
cuu	Tai Ya	Asia	not endangered	6a	50400	556.925	0	basic	134.554	4	0.0694809	0.0322736	17	11	0.647059	0.00867878	0	0	0.956722	3.67206	7.30866	4573.21	19.6667	41.2277	0.294794	152.788	13.8576	0.186667	143.825	13.0669	0.178974	0.256667	0.239479	0.0266667	0.0266667	42.6091	267	292.86	386.626	85.2784	29	0.138652	0.0456875	6.19203	782.093	0.956722	0	0	0
cuv	Cuvok	Africa	not endangered	5	5000	21.6517	0	basic	76.0041	4	0.0901881	0.64827	45	3	0.0666667	0.32766	0	0	0	2.76802	5.3	1286.52	16.6852	41.84	0.281527	266.849	14.4588	1	257.508	14.0551	1	0	0	0	0	43.1	124	298.443	206.969	122.922	4	0.0325203	0	4.92109	430.878	1	0	0	1
cuw	Chukwa	Southern Asia	nearly extinct	8a	100	1.36751	0	little or none	4.15408	3	0.336357	0.0160922	34	22	0.647059	0	0	0	0	3.70359	3.3	592.401	17.2686	15.856	0.207457	112.539	10.6958	0.26	104.158	9.83484	0.204615	0	0	0	0	37.15	128	294.308	423.023	95.484	14	0.0909091	0.0504338	6.08483	2185.36	0	0	0	0
cux	Tepeuxila Cuicatec	Central America	shifting	6a	8680	220.181	0	basic	538.361	3	0.032924	0.000189	34	11	0.323529	0.00322023	0	0	1	5.1031	8.2	9587.64	22.674	29.114	0.237387	19.8181	6.52888	0.00545454	18.6431	5.99673	-0.0173427	0	0	0	0	46.1	242	290.973	194.625	86.5706	46	0.194915	0.0301721	6.68179	1821.47	1	0	0	0
cvg	Chug	Southern Asia	threatened	6a	850	49.5577	0	detailed	29.259	1	0.0502006	0	18	1	0.0555556	0	0	0	1	3.42347	5.4	1357.56	17.7357	15.676	0.156868	19.1413	4.22003	0	18.1336	4.01878	0	0	0	0	0	46.45	147	283.279	488.012	81.6594	20	0.16129	0.0206991	6.77835	2694.64	1	0	0	1
cvn	Valle Nacional Chinantec	Central America	threatened	7	440	7.65087	0	little or none	23.2643	2	0.100183	0.000935	30	7	0.233333	0.00255383	0	0	1	5.1031	8.2	9587.64	22.674	29.114	0.215958	43.8495	7.53601	0	41.5281	6.96501	-0.0215385	0.02	0.01875	0	0	46.1	242	297.599	234.052	78.3365	36	0.161183	0.0565627	6.70388	1922.35	1	0	0	0
cwa	Kabwa	Africa	shifting	6b	14000	106.84	0	basic	81.8257	4	0.108121	0.708281	11	1	0.0909091	0.504794	0	0	0	4.04365	5.1	743.404	18.018	27.807	0.205958	116.23	13.7551	0	111.454	12.9579	0	0.585	0.548438	0	0	44.2	237	295.613	49.7513	57.5769	9	0.0511364	0.0290276	4.81712	584.952	1	0	0	1
cwb	Maindo	Africa	threatened	6a	21000	548.209	0	little or none	1037.17	2	0.00799238	0.978593	2	0	0	0.978593	0	0	0	5.25282	3.2	471.182	16.7793	28.587	0.145196	27.5004	6.93589	0.0125	25.5545	6.50173	0.0104808	0.10625	0.0999219	0	0	44	266	298.348	235.504	73.065	7	0.0480728	0.0673866	3.80421	107.876	1	0	0	0
cwd	Woods Cree	Northern America	threatened	6b	75	3408.46	0	detailed	1224.33	4	0.00799464	0.000305	2	2	1	0.0608306	0	0	0	4.81739	12.6	48495.2	24.6523	12.289	0	8.21559	2.14189	0	7.80199	2.02181	-0.000736	0	0	0.0226087	0.0211014	31	135.857	270.3	1403.87	56.9732	1.125	0.0255046	0.0340689	4.36453	194.311	1	0	0	1
cwe	Kwere	Africa	threatened	6b	98000	1937.32	0	basic	3055.11	7	0.0320984	0.099416	7	4	0.571429	0.099416	0	0	0	4.04365	5.1	743.404	18.018	27.807	0.165757	53.632	10.3915	0.479032	51.7322	9.87824	0.472184	0.202419	0.178463	0	0	44.2	230	299.199	148.131	66.2354	16	0.0685653	0.0149305	5.52472	835.98	1	0	0	1
cwg	Chewong	South-Eastern Asia	moribund	6b	460	7.57175	0	basic	691.001	3	0.025561	0.00492339	7	2	0.285714	0.00994066	0	0	0	5.09438	9.8	9040.57	19.5293	48.849	0.16601	36.0563	4.79102	0.0651852	34.2572	4.22686	0.0133333	0	0	0	0	41.2	366	296.571	57.5374	30.118	51	0.180212	0.0554825	5.93008	631.497	1	0	1	1
cwt	Kuwaataay	Western Africa	shifting	5	6210	67.5256	0	detailed	91.491	1	0.0262739	0	14	2	0.142857	0.445575	0	0	0	6.13066	2.4	1278.77	16.6738	23.74	0.136809	73.2625	5.1794	0	70.5079	4.85568	0	0	0	0	0	39.3	144	299.023	102.039	150.562	7	0.0482759	0.0301037	2.90684	16.9749	1	0	0	0
cya	Nopala Chatino	Central America	not endangered	5	8940	232.404	0	detailed	428.665	3	0.0387225	0.000446	13	7	0.538462	0.00114605	0	0	1	5.1031	8.2	9587.64	22.674	29.114	0.239955	65.3018	7.09907	0.0941176	62.5316	6.56214	0.0664253	0	0	0	0	46.1	184.5	296.02	100.441	102.687	14.5	0.0862299	0.0312495	6.86064	2111.38	1	0	0	0
cyb	Cayubaba	South America	nearly extinct	8b	798	2374.48	0	basic	11571.7	2	0.00480834	0.812295	2	1	0.5	1.06e-05	1	1	1	6.9641	7.9	1955.46	21.1172	32.318	0.0991153	0.391132	3.63289	8.6e-05	0.368727	3.40228	-0.000801	0.675957	0.634145	0	0	45.3	268	299.663	97.9274	64.2405	8	0.0337553	0.0754715	2.62648	44.2704	1	0	0	0
cym	Welsh	Europe	threatened	2	508000	20831.9	0	detailed	12724.8	2	0.00142026	0	2	1	0.5	0	0	1	0	5.37469	12.8	40623.4	23.8291	4.699	0.786692	49.0091	15.3715	0.00237363	46.0189	14.1624	-0.0481014	0.39167	0.38537	0.0265495	0.0231795	33.5	281	281.92	396.149	24.8406	0	0	0.00265337	5.28979	142.199	1	0	0	1
cyo	Cuyonon	South-Eastern Asia	not endangered	5	123000	1552.48	0	basic	2247.19	5	0.00756984	0.702977	6	2	0.333333	0.772243	0	0	1	2.59534	9	2217.47	17.1724	16.385	0.157265	74.8209	9.64584	0.455873	73.1277	9.29062	0.454896	0	0	0	0	41.6	282.75	300.478	69.802	77.0435	11	0.117021	0.0488236	4.98139	158.211	1	0	0	1
czn	Zenzontepec Chatino	Central America	not endangered	6a	8490	258.91	0	detailed	330.432	3	0.0415629	0.000321	27	16	0.592593	0.00111278	0	0	1	5.1031	8.2	9587.64	22.674	29.114	0.233777	52.3102	6.50617	0.0257143	49.6578	6.13596	0.0257143	0	0	0	0	46.1	195	296.403	115.88	103.931	11	0.0678733	0.041065	6.86064	2111.38	1	0	0	0
czt	Zotung Chin	South-Eastern Asia	not endangered	5	40000	2883.81	0	basic	2733.48	9	0.031494	0.0182786	12	0	0	0	0	0	1	0.78744	4.1	979.052	16.7598	11.096	0.260652	9.89895	5.29057	0.0209009	9.17544	4.97033	0.0204574	0	0	0	0	33.3	245.5	292.836	322.461	95.3824	24	0.1758	0.0459371	5.97886	1138.57	0	0	0	0
daa	Dangaleat	Africa	threatened	5	60000	2257.11	0	detailed	1039.51	4	0.0292203	0.214014	13	4	0.307692	0.368889	0	0	1	2.23203	1.9	863.761	15.7381	16.163	0.26528	25.5949	9.81432	0.43122	24.7519	9.37854	0.43122	0.38878	0.346098	0	0	41.1	103	302.002	258.891	136.594	8	0.106667	0	3.38836	126.41	1	1	0	0
dac	Dambi	Oceania	threatened	6a	350	18.716	0	little or none	4.14417	2	0.243931	0.913297	30	7	0.233333	0.7222	0	0	1	2.01	4	1928.29	16.8406	9.377	0.0663694	13.9872	10.3313	0.56	13.4064	9.99313	0.56	0	0	0	0	47.8	366	296.622	56.0727	26.3278	8	0.0484848	0.0442329	7.17961	1774.1	1	0	0	1
dad	Marik	Oceania	not endangered	5	3500	122.424	0	basic	190.84	7	0.111007	0.846231	74	22	0.297297	0.831074	0	0	1	2.01	4	1928.29	16.8406	9.377	0.0732507	50.1788	10.0087	0.88	48.1131	9.76812	0.88	0	0	0	0	47.8	366	298.672	44.9214	40.8549	2	0.0129032	0.0393263	7.11036	2141.66	1	0	0	1
dae	Duupa	Africa	not endangered	5	5000	98.6858	0	little or none	537.534	4	0.0393622	0.234685	9	2	0.222222	0.24463	0	0	0	2.76802	5.3	1286.52	16.6852	41.84	0.232521	74.6462	9.21799	0.436364	72.5151	8.87096	0.436364	0	0	0	0	43.1	169	299.408	200.575	101.65	12.5	0.0884293	0.00677017	5.356	505.032	1	0	0	1
dag	Dagbani	Western Africa	not endangered	4	800000	7913.15	0	detailed	16204.7	3	0.00323992	0.910152	3	0	0	0.885725	1	0	0	5.94164	6.69989	1299.31	15.5941	32.155	0.248375	86.0123	8.86398	0.119455	83.0124	8.39326	0.118951	0.269212	0.251048	0.00406061	0.00393535	41.2	198.5	301.097	183.965	88.1274	3	0.0205479	0	4.4447	215.668	1	0	0	0.999956
dah	Gwahatike	Oceania	not endangered	5	1570	98.2431	0	basic	48.2863	3	0.111695	0.778786	41	10	0.243902	0	0	0	1	2.01	4	1928.29	16.8406	9.377	0.0139245	15.9357	10.1265	0.9	15.2725	9.88736	0.9	0	0	0	0	47.8	366	298.971	49.7016	53.3483	7	0.0421687	0.00219031	7.28749	1796.08	1	0	0	1
dai	Day	Africa	not endangered	6a	49900	838.845	0	detailed	1608.54	3	0.0126098	0.835798	7	0	0	0.92727	0	0	1	2.23203	1.9	863.761	15.7381	16.163	0.275866	47.4288	6.49325	0.00580645	45.7335	6.15522	0.00580645	0.202258	0.189516	0	0	41.1	163	300.244	184.673	111.879	6	0.0491803	0.00856465	3.89771	201.48	1	1	0	0
daj	Dar Fur Daju	Arab	not endangered	6a	7000	103.689	0	basic	1855.02	3	0.0109412	0.13147	1	0	0	0	0	0	0	2.08223	3.1	1443.09	17.7612	23.624	0.395998	50.4281	10.388	0.125143	48.8622	9.84298	0.125143	0.345286	0.320446	0	0	36.1	90.3333	300.398	256.362	132.792	3	0.0453421	0	4.49432	352.463	1	1	0	1
dak	Dakota	Northern America	shifting	8a	20460	21183.3	0	detailed	23055.9	5	0.00195436	0.00111074	3	2	0.666667	0.000203	0	0	0.955708	5.17814	13.1734	49365.4	23.3364	12.0721	0.131828	2.34834	4.60898	0.0575515	2.17934	4.26112	0.0375731	0.267281	0.252691	0.00723727	0.00678079	37.1165	102.75	280.393	1190.42	61.2779	1.5	0.0210256	0.0372993	4.62515	266.79	1	0	0	1
dal	Dahalo	Africa	shifting	8a	400	14.1742	0	detailed	633.384	5	0.0474285	0.0515964	7	0	0	0.435647	0	0	0	5.46399	6.1	951.688	18.3722	19.2	0.177175	10.5875	2.35858	0.0533333	10.1926	2.22746	0.0500285	0	0	0	0	44.2	132	300.113	121.818	67.9592	16	0.0921257	0.00826891	4.13128	154.586	1	0	0	1
dan	Danish	Europe	not endangered	1	5401000	46154.7	0	detailed	45268.7	6	0.001	0.200014	0	0	0	0	1	1	0	7.85242	12.8181	58491	22.9355	13.9219	0.389016	133.253	16.0771	0.472041	125.317	14.8452	0.409124	0.00173817	0.00173031	0.0778994	0.0696864	25.1651	195.85	281.283	606.237	23.8885	0	0	0.00819766	3.50139	54.147	0	0	0	0
dao	Daai Chin	South-Eastern Asia	not endangered	5	37000	2553.5	0	detailed	4050.85	7	0.0220313	0.0136092	12	1	0.0833333	0	0	0	1	0.78744	4.1	979.052	16.7598	11.096	0.255968	9.10706	5.51283	0.00490798	8.45385	5.18779	0.00305805	0	0	0	0	33.3	238.75	293.732	293.885	105.617	23.75	0.176333	0.0804345	5.88959	1068.82	0	0	0	0
daq	Dandami Maria	Southern Asia	not endangered	6a	200000	3821.28	0	detailed	16070.4	7	0.0125909	0.92701	2	0	0	0.99985	0	0	1	3.42347	5.4	1357.56	17.7357	15.676	0.279342	53.9731	10.9702	0.507121	51.0697	10.5052	0.502563	0	0	0.0019195	0.00182043	46.45	171	299.441	395.049	128.843	12	0.143182	0.0252664	5.37361	574.707	1	0	0	1
dar	North-Central Dargwa	Europe	threatened	4	486000	7909.58	0	detailed	4654.76	7	0.00431086	0.0388185	11	2	0.181818	0.106479	0	0	1	3.82025	11.5	11087.8	18.6975	20.561	0.280804	121.156	12.5644	0.554286	115.199	11.8532	0.526769	0.220571	0.203646	0.0182857	0.0164114	35.4	139.667	282.623	878.164	39.2889	4	0.0508642	0.00202463	7.10604	2497.07	1	0	0	0
das	Daho-Doo	Western Africa	shifting	6a	4000	114.516	0	little or none	572.393	4	0.032688	0.283071	9	0	0	0.721414	0	0	0	4.41089	4.19987	1215.31	14.063	32.6463	0.0510332	22.024	6.06153	0	21.2925	5.76977	-0.00307692	0	0	0	0	40.9932	326	299.135	91.6169	52.4409	26	0.123223	0.0751949	4.34547	206.869	1	0	0	0.00125252
dau	Dar Sila Daju	Arab	not endangered	6a	70100	2909.79	0	little or none	14500.5	9	0.0136296	0.605494	6	2	0.333333	0.451154	0	0	0.901055	2.2172	2.01873	921.083	15.9382	16.9012	0.210935	24.5741	9.45034	0.419384	23.7475	9.0483	0.419373	0.353699	0.315385	0	0	40.6053	116.2	300.262	234.229	138.408	6.5	0.0962467	0.0518889	4.47205	298.394	1	1	0	0.0989448
dav	Taita	Africa	not endangered	5	254000	8260.42	0	detailed	9325.28	4	0.00793083	0.820783	3	0	0	0.744026	0	0	0	5.46385	6.0999	951.667	18.3721	19.2009	0.204747	33.8634	6.783	0.0126203	32.5997	6.36926	0.00692719	0.374973	0.352746	0	0	44.2	174	296.205	165.385	64.7846	18	0.075	0	5.83293	813.369	1	0	0	1
daw	Davawenyo	South-Eastern Asia	not endangered	6a	147000	1221.35	0	basic	1285.48	5	0.0189846	0.0835383	5	0	0	0.0846881	0	0	1	2.59534	9	2217.47	17.1724	16.385	0.114635	111.742	11.4567	0.625455	107.241	10.9433	0.602238	0	0	0.030303	0.0285253	41.6	365.5	299.399	68.7563	36.0587	5	0.05	0.0085774	6.51066	684.37	1	0	0	1
dax	Dayi	Australia and New Zealand	nearly extinct	7	170	2542.31	0	basic	2578.09	8	0.00842366	0.67529	3	1	0.333333	0.376932	0	0	0	5.08313	12.4	52022.1	25.0324	4.375	0.21589	0.0435032	2.43659	0	0.0406048	2.28562	0	0	0	0	0	32.8	156	299.996	211.423	101.831	4.5	0.0485173	0.0112738	4.19436	142.647	1	0	0	1
daz	Dao	South-Eastern Asia	shifting	6a	250	11.1206	0	little or none	1338.38	6	0.0390544	0.173945	10	3	0.3	0.283267	0	0	0	3.23872	7.6	3122.36	16.5116	40.073	0.0504543	18.5199	1.6187	0.0718519	18.3717	1.56661	0.0680342	0	0	0	0	45.6	366	294.508	66.2095	10.1427	2	0.016129	3.91e-05	6.68004	1381.43	1	0	1	0
dba	Bangime	Western Africa	shifting	6a	2000	36.6149	0	detailed	40.1941	3	0.121027	0.120255	13	1	0.0769231	0	0	0	0	3.52218	2	686.173	15.2298	30.506	0.296482	44.8553	8.63271	0.08	43.6192	8.11317	0.08	0.69	0.643125	0	0	37.9	69.5	300.559	311.45	141.129	4	0.0547945	0	3.78752	128.89	1	0	0	0
dbb	Deno	Western Africa	not endangered	6a	6000	56.9858	0	little or none	121.826	1	0.022508	0	13	4	0.307692	0.0374322	0	0	0	3.06	5.2	2292.45	13.6809	34.109	0.303972	85.7467	14.4158	0.83	82.7247	13.9055	0.83	0.0275	0.0184375	0	0	41.9	134	299.648	243.61	119.877	5	0.0381679	0.00326011	4.88929	457.168	1	0	0	1
dbd	Dadiya	Western Africa	not endangered	6a	30000	179.546	0	little or none	290.307	6	0.0854123	0.676972	40	7	0.175	0	0	0	0	3.06	5.2	2292.45	13.6809	34.109	0.24404	160.414	13.9898	0.775385	154.724	13.4079	0.775385	0.0592308	0.0423558	0	0	41.9	175	300.253	208.071	108.139	2	0.0149254	0.0308071	5.29129	526	1	0	0	1
dbe	Dabe	South-Eastern Asia	shifting	7	440	118.923	0	little or none	67.6411	3	0.0756233	0.761931	25	20	0.8	0.0660593	0	0	0	3.23872	7.6	3122.36	16.5116	40.073	0.0956249	4.01403	6.16868	0.413333	3.93192	5.98419	0.413333	0	0	0	0	45.6	366	300.091	22.3323	14.9988	4	0.0487805	0.00619355	5.98535	580.927	1	0	1	0
dbf	Edopi	South-Eastern Asia	threatened	5	1500	67.9066	0	basic	411.478	3	0.0321316	0.930017	13	3	0.230769	0.150954	0	0	0	3.23872	7.6	3122.36	16.5116	40.073	0	29.6444	1.30889	0.124444	29.3552	1.29403	0.124444	0	0	0	0	45.6	366	299.82	54.2368	11.2823	3	0.0283019	0	6.37489	1396.42	1	0	1	0
dbg	Dogul Dom Dogon	Western Africa	threatened	6a	15700	267.981	0	basic	753.695	5	0.0395028	0.856891	18	2	0.111111	0	0	0	0	3.52218	2	686.173	15.2298	30.506	0.330304	46.103	8.02131	0.0103226	44.3124	7.52997	0.0103226	0.284516	0.266452	0	0	37.9	73.75	299.851	309.224	137.994	3.5	0.0433255	0	3.78752	128.89	1	0	0	0
dbi	Doka	Western Africa	threatened	6a	11400	54.9701	0	little or none	67.9918	3	0.0815309	0.395231	22	0	0	0.108902	0	0	0	3.06	5.2	2292.45	13.6809	34.109	0.275452	73.9719	13.737	0.8	71.2307	13.2909	0.8	0	0	0	0	41.9	154	297.785	170.031	106.917	1	0.00763359	0.0217802	5.11917	539.465	1	0	0	1
dbj	Ida'an	South-Eastern Asia	threatened	6b	10000	192.457	0	detailed	4657.7	9	0.0162125	0.453126	7	3	0.428571	0.338725	0	0	0	5.09438	9.8	9040.57	19.5293	48.849	0.0661731	62.3467	9.68878	0.552707	60.2377	9.4535	0.551942	0	0	0	0	41.2	365	300.014	35.266	22.7014	36.2	0.183167	0.0765718	4.77184	324.173	1	0	1	1
dbl	Dyirbal	Australia and New Zealand	moribund	8a	29	3.71458	0	detailed	2715.97	1	0.00531004	0	4	2	0.5	0.000163	0	0	0	5.08313	12.4	52022.1	25.0324	4.375	0.268866	7.72169	4.84446	0	7.20701	4.55459	0	0.000909	0.000852	0.000364	0.000339	32.8	206.667	293.63	292.698	80.2446	12.6667	0.0871188	0.00359331	5.77928	566.454	1	0	0	1
dbm	Duguri	Western Africa	threatened	7	65000	534.438	0	little or none	1516.32	9	0.0392524	0.0354115	23	8	0.347826	0	0	0	0	3.06	5.2	2292.45	13.6809	34.109	0.239206	98.4255	12.6308	0.691803	94.8818	12.1944	0.691803	0.0183607	0.0165984	0	0	41.9	158	298.981	209.967	106.227	3.25	0.0240117	0	5.05585	819.197	1	0	0	1
dbn	Duriankere	South-Eastern Asia	moribund	8b	30	1.52479	0	little or none	1.99255	0	0	0	4	3	0.75	0.823824	0	0	0	3.23872	7.6	3122.36	16.5116	40.073	0.222771	19.6748	6.95077	0.2272	19.4227	6.65267	0.2248	0	0	0.0292	0.02736	45.6	366	300.704	51.2166	31.8478	4	0.0434783	0.0387496	5.19351	438.953	1	0	1	0
dbo	Dulbu	Western Africa	moribund	8b	100	0.70676	0	little or none	23.0377	4	0.209297	0.570852	28	13	0.464286	0	0	0	0	3.06	5.2	2292.45	13.6809	34.109	0.234866	194.487	14.2884	1	187.633	13.8954	1	0	0	0	0	41.9	134	298.826	216.582	109.788	3	0.0228153	0	5.05585	819.197	1	0	0	1
dbp	Duwai	Western Africa	not endangered	6a	11400	150.078	0	basic	371.117	3	0.0385884	0.541908	3	0	0	0.541908	0	0	0	3.06	5.2	2292.45	13.6809	34.109	0.366793	45.157	7.16241	0.0705882	43.6235	6.79681	0.0705882	0.00117647	0.00110294	0	0	41.9	73.5	300.735	340.947	156.796	2	0.0242249	0	3.11293	91.0633	1	0	0	1
[truncated: 5,211 more rows]
[truncated: 18 more columns]

## Sheet: Supplementary data 2
Supplementary Data 2: Results of tests for the parallel assumption on each independent variable.
[truncated: 23 more rows]
[truncated: 2 more columns]

[truncated: 2 more sheets: Supplementary data 3, Supplementary data 4]
